# Supplementary material for: What determines plant species diversity along the Modern Silk Road in the east?
Source: Imeta. 2023 Jan 9;2(1):e74. doi: 10.1002/imt2.74 (PMC10989921; doi:10.1002/imt2.74)
Supplement: Supplementary file 2 — Table S1. Sampling situations, including physical sampling conditions, alpha diversity results and ecological factors information of each sampling site. Table S2. A list of plant species in the desert region of Northwest China. Table S3. NGS library situation constructed in this study. Table S4. Feature table of plant species obtained by DNA metabarcoding. Table S5. A list of plant species obtained from a plant surface survey based on relative density. Table S6. Correlation analysis results between alpha diversity and ecological factors.Table S7. PCA analysis results of ecological factors significantly related to Shannon.e. [file IMT2-2-e74-s002.xlsx]

## Sheet: Table S1
Sample ID			Locality				Barcode	NGS reads	Vegetation	Alpha diversity index									Precipitation related factors																				Surface Species Number	Density of Population	Dryness			Temperature related factors
	Province	City	Town	Longitude	Latitude	Altitude	BarcodeSequence	Reads	Desert Vegetation Zones	Berger Parker	Buzas Gibson	Chao1	Dominance	Equitability	Jost	Richness	Simpson	Shannon.e	Annual Precipitation	Prec 01	Prec 02	Prec 03	Prec 04	Prec 05	Prec 06	Prec 07	Prec 08	Prec 09	Prec 10	Prec 11	Prec 12	Precipitation of Coldest Quarter	Precipitation of Driest Month	Precipitation Of Driest Quarter	Precipitation of Warmest Quarter	Precipitation of Wettest Month	Precipitation of Wettest Quarter	Precipitation Seasonality	Surface Species Number	Density of Population	Drought Index	Evaporation of the year	Frost Free Period	Isothermality	Max Temperature of Warmest Month	Mean Diurnal Range	Mean Temperature of Coldest Quarter	Mean Temperature of Driest Quarter	Mean temperature of the year
sample001	Inner Mongolia	Alashan	Alxa Left Banner	105.704	38.4917	1380	AAAAAACTCAGCAA	12388	Temperate-shrubby-steppe-desert-zone	0.387	0.000807	90	0.798	0.512	6.25	90	0.202	2.3	192	1	2	5	10	17	21	43	50	25	13	4	1	4	1	4	114	50	118	96.2983	3	1.78207	20.6667	3100	150	26.8365	27.8	11.325	-6.5	-6.5	8.58333
sample002	Inner Mongolia	Alashan	Alxa Left Banner	105.741	38.7399	1438	AAAAAAGGATCTAA	10258	Temperate-shrubby-steppe-desert-zone	0.351	0.000867	27	0.815	0.663	6.59	27	0.185	2.19	210	2	2	6	12	18	23	47	52	27	14	5	2	6	2	6	122	52	126	92.6691	7	1.78207	20.6667	3100	150	27.3204	26.6	11.2833	-7.1	-7.1	6.75
sample003	Inner Mongolia	Alashan	Alxa Left Banner	105.79	39.0998	1414	AAAAAATCAGCTCA	14788	Temperate-shrubby-steppe-desert-zone	0.35	0.000346	62	0.743	0.395	4.21	62	0.257	1.63	174	2	2	5	10	15	19	38	45	21	12	4	1	5	1	5	102	45	104	92.6185	12	1.78207	20.6667	3100	150	29.4683	28.6	13.025	-6.56667	-6.56667	7.75
sample004	Inner Mongolia	Alashan	Alxa Left Banner	105.726	39.1819	1326	AAAAAATGTACAGA	13066	Temperate-shrubby-steppe-desert-zone	0.491	0.000398	22	0.699	0.534	3.89	22	0.301	1.65	159	2	2	4	9	13	18	35	41	19	11	4	1	5	1	5	94	41	95	92.1375	10	1.78207	20.6667	3100	150	29.2773	29.7	13.2333	-6.25	-6.25	8.33333
sample005	Inner Mongolia	Alashan	Alxa Left Banner	105.783	39.288	1215	AAAAAACATTCGGA	11875	Temperate-shrubby-steppe-desert-zone	0.277	0.000834	27	0.848	0.696	7.71	27	0.152	2.29	150	2	2	4	8	12	17	33	39	18	10	4	1	5	1	5	89	39	90	92.0049	10	1.78207	20.6667	3100	150	29.0936	30.1	13.2667	-6.23333	-6.23333	8.58333
sample006	Inner Mongolia	Alashan	Alxa Left Banner	105.708	39.5966	1052	AAAAAACTGCTATA	11427	Temperate-shrubby-steppe-desert-zone	0.488	0.000593	23	0.723	0.61	4.58	23	0.277	1.91	122	3	2	3	6	9	13	27	32	14	7	4	2	7	2	7	72	32	73	88.9669	10	1.78207	20.6667	3100	150	29.4038	32.6	14.4667	-6.91667	-6.91667	9.25
sample007	Inner Mongolia	Alashan	Alxa Left Banner	105.784	40.0054	1025	AAAAAATAGTACAC	12077	Temperate-shrubby-steppe-desert-zone	0.501	0.000508	24	0.704	0.571	4.19	24	0.296	1.81	103	1	1	2	5	7	13	25	29	12	6	2	0	2	0	2	67	29	67	100.231	2	1.78207	20.6667	3100	150	28.6846	32.3	13.8833	-6.73333	-6.73333	8.91667
sample008	Inner Mongolia	Alashan	Alxa Left Banner	105.739	39.9999	1034	AAAAAATCGTGTAC	10875	Temperate-shrubby-steppe-desert-zone	0.436	0.00182	139	0.8	0.605	8.03	139	0.2	2.98	104	1	1	2	5	7	13	25	29	12	6	2	1	3	1	3	67	29	67	98.5683	5	1.78207	20.6667	3100	150	28.1447	31.9	13.425	-6.51667	-6.51667	9.08333
sample009	Inner Mongolia	Alashan	Alxa Left Banner	105.786	40.0756	1033	AAAAAATCTAGACC	12320	Temperate-shrubby-steppe-desert-zone	0.715	0.00024	41	0.462	0.291	2.14	41	0.538	1.08	108	2	1	2	5	8	13	25	29	12	7	3	1	4	1	4	67	29	67	93.6143	5	1.78207	20.6667	3100	150	28.7037	32.1	13.95	-6.75	-6.75	8.75
sample010	Inner Mongolia	Alashan	Alxa Left Banner	105.754	40.2057	1069	AAAAAAACCGATCC	11789	Temperate-shrubby-steppe-desert-zone	0.202	0.00138	33	0.908	0.799	12.9	33	0.0924	2.79	107	1	1	2	5	8	13	26	29	13	6	2	1	3	1	3	68	29	68	97.9061	3	1.78207	20.6667	3100	150	28.3832	31.4	13.2833	-6.75	-6.75	8.33333
sample011	Inner Mongolia	Alashan	Alxa Left Banner	105.703	40.2556	1071	AAAAAAAACTATGC	12922	Temperate-shrubby-steppe-desert-zone	0.645	0.000301	32	0.553	0.392	2.66	32	0.447	1.36	106	0	1	2	5	8	13	28	30	12	6	1	0	1	0	1	71	30	71	105.847	6	1.78207	20.6667	3100	150	27.4477	29.8	12.2417	-6.85	-5.13333	7.41667
sample012	Inner Mongolia	Alashan	Alxa Left Banner	105.768	40.2325	1111	AAAAAAATCATTGC	9568	Temperate-shrubby-steppe-desert-zone	0.908	0.000175	39	0.174	0.141	1.3	39	0.826	0.518	105	1	1	2	5	7	13	26	29	12	6	2	1	3	1	3	68	29	68	99.3554	5	1.78207	20.6667	3100	150	28.3477	31.1	13.125	-6.75	-6.75	8.33333
sample013	Inner Mongolia	Alashan	Alxa Left Banner	105.944	40.2704	1133	AAAAAAATCGATTG	11569	Temperate-shrubby-steppe-desert-zone	0.653	0.000338	39	0.549	0.373	2.67	39	0.451	1.36	110	1	1	3	5	8	13	27	30	13	6	2	1	3	1	3	70	30	70	98.3458	6	1.78207	20.6667	3100	150	28.5359	31.2	13.3833	-6.85	-6.85	8.16667
sample014	Inner Mongolia	Alashan	Alxa Left Banner	105.971	40.3995	1185	AAAAAATGGAATAG	13617	Temperate-shrubby-steppe-desert-zone	0.622	0.000359	39	0.593	0.433	3.08	39	0.407	1.59	115	2	1	3	5	8	13	28	30	13	7	3	2	5	1	5	71	30	71	93.8381	11	1.78207	20.6667	3100	150	28.5277	30.4	13.2083	-7.25	-7.25	7.58333
sample015	Inner Mongolia	Alashan	Alxa Left Banner	106.042	40.3829	1173	AAAAAACGACTTAG	11649	Temperate-shrubby-steppe-desert-zone	0.444	0.000491	17	0.739	0.615	4.47	17	0.261	1.74	117	2	2	3	5	8	13	28	30	13	7	4	2	6	2	6	71	30	71	91.1546	2	1.78207	20.6667	3100	150	28.4767	31	13.2417	-7.01667	-7.01667	8.08333
sample016	Inner Mongolia	Alashan	Alxa Left Banner	106.246	40.4412	1122	AAAAAAGCTCAACG	11328	Temperate-shrubby-steppe-desert-zone	0.331	0.000612	17	0.807	0.684	5.83	17	0.193	1.94	115	2	2	3	5	8	13	27	31	13	7	3	1	5	1	5	71	31	71	94.0973	10	1.78207	20.6667	3100	150	28.4283	31.4	13.475	-6.65	-6.65	8.5
sample017	Inner Mongolia	Alashan	Alxa Left Banner	106.25	40.4742	1052	AAAAAAGATAAGCG	8275	Temperate-shrubby-steppe-desert-zone	0.356	0.00113	84	0.802	0.505	6.09	84	0.198	2.24	110	1	1	2	5	8	12	28	31	13	7	2	0	2	0	2	71	31	72	102.634	9	1.78207	20.6667	3100	150	27.1692	30.9	12.525	-6.71667	-6.71667	8.33333
sample018	Inner Mongolia	Alashan	Alxa Left Banner	106.319	40.5455	1075	AAAAAAGCATAGCG	11710	Temperate-shrubby-steppe-desert-zone	0.416	0.000974	32	0.803	0.702	7.03	32	0.197	2.43	110	1	1	2	5	8	13	27	31	13	7	2	0	2	0	2	71	31	71	101.341	5	1.78207	20.6667	3100	150	28.1609	30.9	13.0667	-6.76667	-6.76667	8.33333
sample019	Inner Mongolia	Alashan	Alxa Left Banner	105.704	39.6944	1041	AAAAAAGTAACTCG	9328	Temperate-shrubby-steppe-desert-zone	0.384	0.00145	42	0.829	0.696	8.2	42	0.171	2.6	108	1	1	2	5	8	13	26	31	13	6	2	0	2	0	2	70	31	70	101.713	3	1.78207	20.6667	3100	150	29.4319	32.4	14.3333	-6.58333	-6.58333	9.25
sample020	Inner Mongolia	Alashan	Alxa Left Banner	105.614	39.6526	1074	AAAAAACAGGTAGG	12297	Temperate-shrubby-steppe-desert-zone	0.253	0.00059	15	0.83	0.732	6.41	15	0.17	1.98	114	2	2	3	5	8	13	26	31	13	7	3	1	5	1	5	70	31	70	93.3581	4	1.78207	20.6667	3100	150	28.4405	32.1	13.7083	-6.6	-6.6	9.33333
sample021	Inner Mongolia	Alashan	Alxa Left Banner	105.531	39.6241	1101	AAAAAAGTTATGCT	12767	Temperate-shrubby-steppe-desert-zone	0.175	0.00165	46	0.92	0.796	15.5	46	0.08	3.05	117	1	1	3	6	9	14	27	31	14	8	3	0	2	0	2	72	31	72	94.7929	11	1.78207	20.6667	3100	150	28.4251	31.7	13.4167	-6.21667	-6.21667	9.25
sample022	Inner Mongolia	Alashan	Alxa Left Banner	105.334	39.7228	1190	AAAAAACAACGTCT	11898	Temperate-shrubby-steppe-desert-zone	0.428	0.000753	49	0.775	0.564	5.69	49	0.225	2.19	120	2	1	3	6	9	15	28	31	14	7	3	1	4	1	4	74	31	74	93.1944	10	1.78207	20.6667	3100	150	29.2473	30.6	13.6	-6.6	-6.6	8.25
sample023	Inner Mongolia	Alashan	Alxa Left Banner	105.158	39.7033	1317	AAAAAAACTCATGT	9567	Temperate-shrubby-steppe-desert-zone	0.051	0.0105	173	0.985	0.895	80.1	173	0.0152	4.61	126	2	1	4	6	10	15	28	32	15	9	3	1	4	1	4	75	32	75	90.1775	12	1.78207	20.6667	3100	150	29.5192	30.3	13.6083	-6.98333	-6.98333	7.91667
sample024	Inner Mongolia	Alashan	Alxa Left Banner	105.123	40.0077	1506	AAAAAAAGGTCATT	15440	Temperate-shrubby-steppe-desert-zone	0.549	0.000153	33	0.519	0.245	2.13	33	0.481	0.858	132	2	2	4	7	10	16	31	32	15	7	4	2	6	2	6	79	32	79	89.0466	7	1.78207	20.6667	3100	150	29.7619	28.6	13.3333	-7.88333	-7.88333	6.41667
sample025	Inner Mongolia	Alashan	Alxa Left Banner	105.016	40.0649	1501	TTTTTTCTCAGCAA	9117	Temperate-shrubby-steppe-desert-zone	0.0823	0.00849	170	0.977	0.847	56.8	170	0.0227	4.35	117	2	1	3	5	9	14	29	30	13	6	3	2	5	1	5	73	30	73	94.4604	9	1.78207	20.6667	3100	150	29.9574	29.8	14.05	-7.88333	-7.88333	7.08333
sample026	Inner Mongolia	Alashan	Alxa Left Banner	104.975	40.2066	1398	TTTTTTGGATCTAA	10296	Temperate-shrubby-steppe-desert-zone	0.764	0.000432	101	0.414	0.323	2.13	101	0.586	1.49	107	1	1	2	5	8	13	28	29	13	5	2	0	2	0	2	70	29	70	102.338	5	1.78207	20.6667	3100	150	27.8912	29.1	12.3	-7.33333	-7.33333	6.66667
sample027	Inner Mongolia	Alashan	Alxa Left Banner	104.706	40.2647	1337	TTTTTTTCAGCTCA	10058	Temperate-shrubby-steppe-desert-zone	0.237	0.00164	35	0.904	0.789	12.7	35	0.0964	2.8	108	2	1	3	5	8	13	26	27	12	6	3	2	5	1	5	66	27	66	90.3528	3	1.78207	20.6667	3100	150	29.2102	30.7	13.9917	-7.78333	-7.78333	7.41667
sample028	Inner Mongolia	Alashan	Alxa Left Banner	104.67	40.2514	1358	TTTTTTTGTACAGA	8078	Temperate-shrubby-steppe-desert-zone	0.065	0.00895	138	0.978	0.869	55.3	138	0.0225	4.28	104	2	1	2	5	8	13	26	27	11	5	2	2	5	1	5	66	27	66	94.8461	6	1.78207	20.6667	3100	150	29.3139	30.9	14.1	-7.78333	-5.01667	7.41667
sample029	Inner Mongolia	Alashan	Alxa Left Banner	104.649	40.3416	1369	TTTTTTCATTCGGA	12491	Temperate-shrubby-steppe-desert-zone	0.348	0.000507	45	0.769	0.485	4.91	45	0.231	1.84	102	2	1	3	4	8	12	25	27	11	5	3	1	4	1	4	64	27	64	94.2037	10	1.78207	20.6667	3100	150	29.1497	31.2	14.2833	-8.2	-8.2	7.41667
sample030	Inner Mongolia	Alashan	Alxa Right Banner	104.444	40.2731	1480	TTTTTTCTGCTATA	14041	Temperate-shrubby-steppe-desert-zone	0.357	0.000465	33	0.788	0.536	5.3	33	0.212	1.88	104	1	1	3	4	9	12	26	27	12	6	2	1	3	1	3	65	27	65	95.6632	10	0.365453	34.8315	3100	150	28.3333	29.4	12.8917	-7.8	-7.8	6.66667
sample031	Inner Mongolia	Alashan	Alxa Right Banner	104.394	40.3012	1469	TTTTTTTAGTACAC	8341	Temperate-shrubby-steppe-desert-zone	0.0876	0.00672	107	0.972	0.862	43.5	107	0.0283	4.03	97	1	1	2	4	8	12	25	27	11	5	1	0	2	0	2	64	27	64	102.144	14	0.365453	34.8315	3100	150	28.7912	29.4	13.1	-7.68333	-6.05	6.66667
sample032	Inner Mongolia	Alashan	Alxa Right Banner	104.165	40.2788	1418	TTTTTTTCGTGTAC	7848	Temperate-shrubby-steppe-desert-zone	0.14	0.00451	58	0.956	0.879	28	58	0.0441	3.57	106	2	1	3	4	8	12	26	27	11	7	3	2	5	1	5	65	27	65	91.4569	8	0.365453	34.8315	3100	150	28.9407	29.2	13.3417	-8.7	-8.7	6.5
sample033	Inner Mongolia	Alashan	Alxa Right Banner	103.886	40.1117	1502	TTTTTTTCTAGACC	9035	Temperate-shrubby-steppe-desert-zone	0.1	0.00689	129	0.972	0.85	46.2	129	0.0278	4.13	101	2	1	2	4	8	13	25	26	12	5	2	1	4	1	4	64	26	64	95.1407	12	0.365453	34.8315	3100	150	30.5976	29.7	14.1667	-7.65	-7.65	6.58333
sample034	Inner Mongolia	Alashan	Alxa Right Banner	103.57	39.9124	1409	TTTTTTACCGATCC	8078	Temperate-shrubby-steppe-desert-zone	0.114	0.00387	89	0.949	0.767	23.4	89	0.0512	3.44	108	1	1	2	5	10	14	26	28	14	6	1	0	2	0	2	68	28	68	97.6077	13	0.365453	34.8315	3100	150	27.6707	26.8	11.4833	-7.76667	-6.03333	5.66667
sample035	Inner Mongolia	Alashan	Alxa Right Banner	103.158	39.8177	1263	TTTTTTAACTATGC	9648	Temperate-shrubby-steppe-desert-zone	0.0659	0.00755	165	0.976	0.84	53.5	165	0.0236	4.29	109	1	1	3	5	10	14	25	27	14	6	2	1	3	1	3	66	27	66	91.3316	7	0.365453	34.8315	3100	150	27.9328	26.5	11.5083	-7.73333	-7.73333	5.75
sample036	Inner Mongolia	Alashan	Alxa Right Banner	103.121	39.7542	1266	TTTTTTATCATTGC	9115	Temperate-shrubby-steppe-desert-zone	0.133	0.00308	75	0.939	0.772	20.3	75	0.0607	3.33	98	0	0	2	4	9	13	24	26	14	5	1	0	0	0	0	63	26	64	101.042	16	0.365453	34.8315	3100	150	27.8117	27	11.375	-7.11667	-7.11667	6.08333
sample037	Inner Mongolia	Alashan	Alxa Right Banner	103.042	39.5998	1278	TTTTTTATCGATTG	12214	Temperate-shrubby-steppe-desert-zone	0.222	0.00216	157	0.904	0.647	14.3	157	0.0962	3.27	87	1	1	2	3	7	10	19	23	12	6	2	1	3	1	3	52	23	54	90.1344	7	0.365453	34.8315	3100	150	28.2525	29.5	12.2333	-6.36667	-6.36667	8.16667
sample038	Inner Mongolia	Alashan	Alxa Right Banner	102.859	39.5483	1273	TTTTTTTGGAATAG	9701	Temperate-shrubby-steppe-desert-zone	0.0714	0.00863	181	0.979	0.852	61	181	0.0211	4.43	99	0	0	2	4	9	13	23	27	14	6	1	0	0	0	0	63	27	64	100.163	6	0.365453	34.8315	3100	150	28.8272	26.4	11.675	-7.2	-7.2	6.5
sample039	Inner Mongolia	Alashan	Alxa Right Banner	102.756	39.5665	1275	TTTTTTCGACTTAG	9250	Temperate-shrubby-steppe-desert-zone	0.076	0.00773	130	0.977	0.877	54.5	130	0.023	4.27	103	1	1	3	4	9	13	23	26	14	6	2	1	3	1	3	62	26	63	90.9094	6	0.365453	34.8315	3100	150	31.052	28.6	13.725	-6.91667	-6.91667	6.91667
sample040	Inner Mongolia	Alashan	Alxa Right Banner	102.78	39.4376	1286	TTTTTTGCTCAACG	9025	Temperate-shrubby-steppe-desert-zone	0.0843	0.00812	144	0.977	0.864	55.4	144	0.0229	4.29	90	1	1	2	4	8	11	20	24	13	5	1	0	2	0	2	55	24	57	94.0508	4	0.365453	34.8315	3100	150	29.8188	30.9	13.7167	-6.35	-4.76667	8.16667
sample041	Inner Mongolia	Alashan	Alxa Right Banner	102.633	39.4637	1324	TTTTTTGATAAGCG	9577	Temperate-shrubby-steppe-desert-zone	0.069	0.00869	177	0.979	0.854	61.6	177	0.0207	4.42	91	0	0	2	3	8	12	22	25	13	5	1	0	0	0	0	59	25	60	101.501	2	0.365453	34.8315	3100	150	30.8222	29.3	13.8083	-6.63333	-6.63333	7.33333
sample042	Inner Mongolia	Alashan	Alxa Right Banner	102.493	39.5426	1342	TTTTTTGCATAGCG	9184	Temperate-shrubby-steppe-desert-zone	0.0807	0.00686	122	0.974	0.863	48.1	122	0.0259	4.14	95	1	1	2	4	8	12	21	24	13	6	2	1	3	1	3	57	24	58	89.778	6	0.365453	34.8315	3100	150	30.4069	31	14.2	-6.7	-6.7	7.75
sample043	Inner Mongolia	Alashan	Alxa Right Banner	102.276	39.4573	1556	TTTTTTGTAACTCG	9284	Temperate-shrubby-steppe-desert-zone	0.073	0.00821	151	0.978	0.864	57.4	151	0.022	4.33	106	2	1	3	4	9	13	23	26	14	6	3	2	5	1	5	62	26	63	86.3817	13	0.365453	34.8315	3100	150	31.3907	29.7	14.4083	-6.93333	-6.93333	7.41667
sample044	Inner Mongolia	Alashan	Alxa Right Banner	102.027	39.4327	1565	TTTTTTCAGGTAGG	9470	Temperate-shrubby-steppe-desert-zone	0.0751	0.00866	172	0.979	0.856	60.5	172	0.0212	4.41	106	1	1	3	4	9	14	23	26	15	6	2	2	4	1	4	63	26	64	88.9555	10	0.365453	34.8315	3100	150	32.305	29.8	15.1833	-7.4	-7.4	7.75
sample045	Inner Mongolia	Alashan	Alxa Right Banner	101.984	39.4582	1578	TTTTTTGTTATGCT	9577	Temperate-shrubby-steppe-desert-zone	0.0752	0.00882	180	0.979	0.854	61.5	180	0.021	4.44	104	2	1	3	4	9	13	23	25	14	6	2	2	5	1	5	61	25	62	86.7008	8	0.365453	34.8315	3100	150	31.3797	30.4	15.125	-7.81667	-7.81667	7.75
sample046	Gansu	Wuwei	Minqin	102.046	39.1126	1437	TTTTTTCAACGTCT	10917	Temperate-shrubby-steppe-desert-zone	0.137	0.00273	100	0.934	0.737	19.6	100	0.0663	3.39	125	0	1	3	5	12	17	27	32	19	7	2	0	1	0	1	76	32	78	96.4197	9	15.0662	20.5403	2623	162	32.0995	26	13.225	-7.06667	-7.06667	6.91667
sample047	Gansu	Wuwei	Minqin	102.081	39.0512	1373	TTTTTTACTCATGT	8925	Temperate-shrubby-steppe-desert-zone	0.0794	0.00871	161	0.978	0.857	57.3	161	0.0225	4.35	130	3	2	4	5	11	17	26	31	18	7	3	3	8	2	8	74	31	75	83.8773	6	15.0662	20.5403	2623	162	33.1964	27.3	14.1417	-6.78333	-6.78333	7.41667
sample048	Gansu	Wuwei	Minqin	102.198	39.0723	1339	TTTTTTAGGTCATT	8671	Temperate-shrubby-steppe-desert-zone	0.0725	0.00586	81	0.972	0.894	42.1	81	0.0277	3.93	132	3	2	4	5	12	17	26	31	18	8	3	3	8	2	8	74	31	75	82.4958	5	15.0662	20.5403	2623	162	33.3732	26.7	13.95	-6.9	-6.9	7.08333
sample049	Gansu	Wuwei	Minqin	102.505	38.879	1334	CCCCCCCTCAGCAA	10933	Temperate-shrubby-steppe-desert-zone	0.0809	0.00681	167	0.975	0.842	52.4	167	0.0251	4.31	125	4	2	3	5	11	15	23	29	17	8	4	4	10	2	9	67	29	69	77.129	4	15.0662	20.5403	2623	162	31.8789	30.1	15.525	-7.43333	-4.2	8.08333
sample050	Gansu	Wuwei	Minqin	102.479	38.8824	1377	CCCCCCGGATCTAA	9768	Temperate-shrubby-and-semi-shrubby-desert-zone	0.066	0.00881	192	0.979	0.847	62.1	192	0.0208	4.46	125	4	2	3	5	11	15	23	29	17	8	4	4	10	2	9	67	29	69	77.129	7	15.0662	20.5403	2623	162	31.916	30	15.575	-7.55	-4.26667	8.08333
sample051	Inner Mongolia	Alashan	Alxa Left Banner	104.8	40.2569	1317	CCCCCCTCAGCTCA	9359	Temperate-shrubby-and-semi-shrubby-desert-zone	0.0664	0.00699	113	0.976	0.884	51.7	113	0.0235	4.18	102	2	1	2	4	8	13	26	27	11	5	2	1	4	1	4	66	27	66	97.6686	13	1.78207	20.6667	3100	150	29.2271	31	14.1167	-7.91667	-7.91667	7.5
sample052	Inner Mongolia	Alashan	Alxa Left Banner	104.77	40.4519	1268	CCCCCCTGTACAGA	9274	Temperate-shrubby-and-semi-shrubby-desert-zone	0.0781	0.00819	153	0.978	0.861	56.7	153	0.0224	4.33	100	1	1	2	4	8	12	25	26	11	6	3	1	3	1	3	63	26	63	94.9929	5	1.78207	20.6667	3100	150	28.5954	31.4	14.1833	-8.7	-8.7	7.5
sample053	Inner Mongolia	Alashan	Alxa Left Banner	104.762	40.6825	1319	CCCCCCCATTCGGA	9716	Temperate-shrubby-and-semi-shrubby-desert-zone	0.0671	0.00936	205	0.98	0.847	65.3	205	0.0198	4.51	91	1	1	2	3	7	11	25	24	10	4	2	1	3	1	3	60	25	60	100.401	11	1.78207	20.6667	3100	150	28.5643	31.8	14.225	-8.23333	-8.23333	7.58333
sample054	Inner Mongolia	Alashan	Alxa Left Banner	104.64	40.807	1270	CCCCCCCTGCTATA	10024	Temperate-shrubby-and-semi-shrubby-desert-zone	0.0663	0.00905	199	0.98	0.852	65.3	199	0.0199	4.51	95	1	1	2	4	7	12	26	25	10	4	2	1	3	1	3	63	26	63	100.589	8	1.78207	20.6667	3100	150	28.4043	30.6	13.35	-7.66667	-7.66667	7
sample055	Inner Mongolia	Alashan	Alxa Left Banner	104.551	40.8092	1412	CCCCCCTAGTACAC	9275	Temperate-shrubby-and-semi-shrubby-desert-zone	0.095	0.00762	146	0.974	0.854	50.5	146	0.0261	4.26	88	0	0	1	3	7	12	26	25	10	3	1	0	0	0	0	63	26	63	112.609	8	1.78207	20.6667	3100	150	27.4046	29.7	12.4417	-7.66667	-7.66667	6.58333
sample056	Inner Mongolia	Alashan	Alxa Left Banner	104.544	40.9284	1481	CCCCCCTCGTGTAC	9543	Temperate-shrubby-and-semi-shrubby-desert-zone	0.0704	0.008	149	0.978	0.866	56.7	149	0.0225	4.34	91	1	0	2	3	7	12	26	25	10	4	1	0	1	0	1	63	26	63	107.407	14	1.78207	20.6667	3100	150	26.4934	29.1	11.975	-8.21667	-8.21667	6.58333
sample057	Inner Mongolia	Alashan	Alxa Left Banner	104.417	41.1489	1163	CCCCCCTCTAGACC	9498	Temperate-shrubby-and-semi-shrubby-desert-zone	0.0725	0.00805	159	0.977	0.856	56	159	0.023	4.34	79	1	1	2	3	6	9	21	20	8	4	3	1	3	1	3	50	21	50	92.6425	5	1.78207	20.6667	3100	150	26.6935	32.3	13.2667	-8.05	-8.05	8.41667
sample058	Inner Mongolia	Alashan	Alxa Left Banner	105.254	41.2191	920	CCCCCCACCGATCC	9586	Temperate-shrubby-and-semi-shrubby-desert-zone	0.0666	0.00975	201	0.981	0.856	68.2	201	0.019	4.54	80	0	0	1	3	6	11	23	23	9	3	1	0	0	0	0	57	23	57	110.024	12	1.78207	20.6667	3100	150	27.8401	32	13.6417	-7.63333	-7.63333	7.91667
sample059	Inner Mongolia	Alashan	Alxa Left Banner	104.021	41.406	857	CCCCCCAACTATGC	9686	Temperate-shrubby-and-semi-shrubby-desert-zone	0.0648	0.0101	212	0.982	0.856	70.8	212	0.0183	4.58	57	0	0	1	2	4	7	17	17	6	3	0	0	0	0	0	41	17	41	107.751	4	1.78207	20.6667	3100	150	27.2083	33.8	14.0667	-7.96667	-6.28333	9.25
sample060	Inner Mongolia	Alashan	Alxa Right Banner	103.821	41.387	867	CCCCCCATCATTGC	9593	Temperate-shrubby-and-semi-shrubby-desert-zone	0.0764	0.00918	183	0.98	0.86	64.7	183	0.02	4.48	59	0	0	1	2	5	8	17	16	6	3	1	0	0	0	0	41	17	41	101.27	2	0.365453	34.8315	3100	150	27.141	33.3	13.7333	-7.98333	-7.98333	8.83333
sample061	Inner Mongolia	Alashan	Alxa Right Banner	103.559	41.5949	897	CCCCCCATCGATTG	12619	Temperate-shrubby-and-semi-shrubby-desert-zone	0.432	0.000618	38	0.761	0.565	5.25	38	0.239	2.05	57	0	0	1	2	5	7	17	16	6	3	0	0	0	0	0	40	17	40	104.644	3	0.365453	34.8315	3100	150	27.6214	33.4	14.225	-8.55	-6.91667	8.75
sample062	Inner Mongolia	Alashan	Alxa Right Banner	103.135	41.7535	1010	CCCCCCTGGAATAG	9681	Temperate-shrubby-and-semi-shrubby-desert-zone	0.0615	0.00953	211	0.98	0.845	66.2	211	0.0195	4.52	53	0	0	1	2	5	7	16	14	6	2	0	0	0	0	0	37	16	37	102.172	4	0.365453	34.8315	3100	150	27.5341	33.2	14.125	-8.4	-6.86667	8.16667
sample063	Inner Mongolia	Alashan	Ejina	102.743	42.0036	1132	CCCCCCCGACTTAG	12136	Temperate-shrubby-and-semi-shrubby-desert-zone	0.318	0.000412	9	0.757	0.732	4.42	9	0.243	1.61	55	0	0	1	2	5	7	17	14	6	3	0	0	0	0	0	38	17	38	102.022	4	0.165794	103.825	3841.51	162	27.5591	32.1	14	-9.46667	-8	8
sample064	Inner Mongolia	Alashan	Ejina	102.214	42.0878	1050	CCCCCCGCTCAACG	9565	Temperate-shrubby-and-semi-shrubby-desert-zone	0.0717	0.0092	192	0.98	0.852	63.8	192	0.0202	4.48	44	0	0	1	1	4	6	14	11	4	3	0	0	0	0	0	31	14	31	98.9743	1	0.165794	103.825	3841.51	162	27.3899	33.5	14.5167	-9.58333	-8.26667	8.41667
sample065	Inner Mongolia	Alashan	Ejina	101.806	42.0572	915	CCCCCCGATAAGCG	11001	Temperate-shrubby-and-semi-shrubby-desert-zone	0.71	0.000395	35	0.491	0.413	2.47	35	0.509	1.47	37	0	0	0	1	3	5	12	10	4	2	0	0	0	0	0	27	12	27	100.41	3	0.165794	103.825	3841.51	162	27.6673	34	14.6083	-9.2	-5.36667	8.83333
sample066	Inner Mongolia	Alashan	Ejina	101.295	42.1375	916	CCCCCCGCATAGCG	12957	Temperate-shrubby-and-semi-shrubby-desert-zone	0.471	0.000489	48	0.717	0.477	4.27	48	0.283	1.85	34	0	0	0	1	3	5	11	8	4	2	0	0	0	0	0	24	11	24	94.2769	5	0.165794	103.825	3841.51	162	27.3193	33.6	14.2333	-9.01667	-4.9	8.83333
sample067	Inner Mongolia	Alashan	Ejina	101.189	41.9914	936	CCCCCCGTAACTCG	6804	Temperate-shrubby-and-semi-shrubby-desert-zone	0.506	0.0012	43	0.719	0.557	4.74	43	0.281	2.1	37	0	0	1	1	3	5	11	8	4	3	1	0	0	0	0	24	11	24	85.1292	1	0.165794	103.825	3841.51	162	28.1715	32.8	14.5083	-8.58333	-8.58333	8.91667
sample068	Inner Mongolia	Alashan	Ejina	101	41.9928	936	CCCCCCCAGGTAGG	19448	Temperate-shrubby-and-semi-shrubby-desert-zone	0.455	0.000198	58	0.669	0.332	3.22	58	0.331	1.35	35	0	0	1	1	3	5	11	8	4	2	0	0	0	0	0	24	11	24	90.7328	9	0.165794	103.825	3841.51	162	27.6751	33.4	14.225	-8.38333	-7.1	8.83333
sample069	Inner Mongolia	Alashan	Ejina	101.035	41.8415	947	CCCCCCGTTATGCT	11637	Temperate-shrubby-and-semi-shrubby-desert-zone	0.37	0.0007	29	0.802	0.623	6.08	29	0.198	2.1	35	0	0	0	1	3	6	11	8	4	2	0	0	0	0	0	25	11	25	93.9418	2	0.165794	103.825	3841.51	162	27.9612	33.5	14.4	-8.15	-4.65	8.91667
sample070	Inner Mongolia	Alashan	Ejina	101.132	41.8317	957	CCCCCCCAACGTCT	17907	Temperate-shrubby-and-semi-shrubby-desert-zone	0.313	0.000524	37	0.842	0.62	7.41	37	0.158	2.24	36	0	0	1	1	3	5	11	8	4	2	1	0	0	0	0	24	11	24	87.2562	2	0.165794	103.825	3841.51	162	27.4921	33.6	14.4333	-9.08333	-9.08333	8.91667
sample071	Inner Mongolia	Alashan	Ejina	100.972	41.6455	976	CCCCCCACTCATGT	19690	Temperate-shrubby-and-semi-shrubby-desert-zone	0.481	0.000166	82	0.614	0.269	2.75	82	0.386	1.18	37	0	0	0	1	3	6	12	9	4	2	0	0	0	0	0	27	12	27	98.214	3	0.165794	103.825	3841.51	162	28.0894	33.6	14.775	-9.23333	-5.56667	9
sample072	Inner Mongolia	Alashan	Ejina	100.78	41.5896	1000	CCCCCCAGGTCATT	16706	Temperate-shrubby-and-semi-shrubby-desert-zone	0.416	0.000339	47	0.727	0.45	4.16	47	0.273	1.73	39	0	0	1	1	3	6	12	9	5	2	0	0	0	0	0	27	12	27	93.6486	6	0.165794	103.825	3841.51	162	28.5691	33.1	14.5417	-8.11667	-6.75	8.91667
sample073	Inner Mongolia	Alashan	Ejina	100.811	41.4036	1010	GGGGGGCTCAGCAA	9809	Temperate-shrubby-and-semi-shrubby-desert-zone	0.0655	0.00936	205	0.981	0.849	67.8	205	0.0187	4.52	42	0	0	1	1	4	6	13	10	5	2	0	0	0	0	0	29	13	29	95.933	6	0.165794	103.825	3841.51	162	28.75	33.4	14.95	-8.68333	-7.26667	9
sample074	Inner Mongolia	Alashan	Ejina	100.658	41.3491	1022	GGGGGGGGATCTAA	12300	Temperate-shrubby-and-semi-shrubby-desert-zone	0.204	0.00326	181	0.92	0.71	19.5	181	0.0799	3.69	43	0	0	1	1	4	6	13	11	5	2	0	0	0	0	0	30	13	30	97.3333	6	0.165794	103.825	3841.51	162	28.8411	33	14.7667	-8.23333	-6.83333	8.83333
sample075	Inner Mongolia	Alashan	Ejina	100.283	41.0447	1076	GGGGGGTCAGCTCA	9957	Temperate-shrubby-and-semi-shrubby-desert-zone	0.0708	0.0071	140	0.976	0.862	52.8	140	0.0239	4.26	59	0	1	2	2	5	9	16	13	7	3	1	0	1	0	1	38	16	38	89.5668	4	0.165794	103.825	3841.51	162	29.9863	32.1	14.6333	-7.01667	-5.55	8.75
sample076	Inner Mongolia	Alashan	Ejina	100.183	40.9324	1093	GGGGGGTGTACAGA	13375	Temperate-shrubby-and-semi-shrubby-desert-zone	0.42	0.00177	145	0.817	0.636	9.12	145	0.183	3.17	60	0	0	1	2	5	9	17	14	8	3	1	0	0	0	0	40	17	40	96.6614	3	0.165794	103.825	3841.51	162	29.9132	31.5	14.3583	-7.05	-7.05	8.91667
sample077	Gansu	Jiuquan	Jinta	100.107	40.7294	1113	GGGGGGCATTCGGA	9190	Temperate-shrubby-and-semi-shrubby-desert-zone	0.119	0.00795	184	0.97	0.823	47.6	184	0.0297	4.29	66	0	0	1	2	5	11	19	16	8	3	1	0	0	0	0	46	19	46	101.522	4	7.74468	58.3448	2538	166	30.3607	32.1	15.15	-7.96667	-7.96667	8.91667
sample078	Gansu	Jiuquan	Jinta	99.8931	40.5953	1139	GGGGGGCTGCTATA	9669	Temperate-shrubby-and-semi-shrubby-desert-zone	0.0825	0.00896	191	0.978	0.849	61.2	191	0.0218	4.46	71	0	0	2	2	6	12	19	17	9	3	1	0	0	0	0	48	19	48	98.34	1	7.74468	58.3448	2538	166	30.905	31.3	14.7417	-6.68333	-6.68333	8.75
sample079	Gansu	Jiuquan	Jinta	99.2865	40.2953	1207	GGGGGGTAGTACAC	9611	Temperate-shrubby-and-semi-shrubby-desert-zone	0.0859	0.00721	152	0.974	0.844	50.1	152	0.0261	4.24	86	1	1	3	3	7	14	22	19	10	3	2	1	3	1	3	55	22	55	91.0105	6	7.74468	58.3448	2538	166	31.3025	31.2	14.9	-6.78333	-6.78333	8.66667
sample080	Gansu	Jianyuguan	Jiayuguan	98.1299	39.8009	1757	GGGGGGTCGTGTAC	13713	Temperate-shrubby-and-semi-shrubby-desert-zone	0.353	0.000406	16	0.753	0.62	4.54	16	0.247	1.72	105	1	2	5	5	10	19	25	22	10	3	2	1	4	1	4	66	25	66	88.567	9	83.7819	25.1934	2149	130	31.53	27.6	13.8417	-7.46667	-5.9	7.16667
sample081	Gansu	Jiuquan	Yumeng	97.8867	39.8143	1899	GGGGGGTCTAGACC	10808	Temperate-shrubby-and-semi-shrubby-desert-zone	0.316	0.0017	112	0.853	0.617	9.55	112	0.147	2.91	112	2	2	5	5	12	21	26	22	11	3	2	1	5	1	5	69	26	69	87.1782	7	13.3333	46.6351	2952	135	31.982	27.2	14.2	-8.31667	-6.68333	6.16667
sample082	Gansu	Jiuquan	Yumeng	97.736	39.8187	2066	GGGGGGACCGATCC	8996	Temperate-shrubby-and-semi-shrubby-desert-zone	0.236	0.00558	150	0.933	0.782	25.6	150	0.0667	3.92	117	2	2	4	6	13	22	28	23	11	3	2	1	5	1	5	73	28	73	89.5877	12	13.3333	46.6351	2952	135	31.3919	26.5	14.2833	-10.5833	-8.26667	5.33333
sample083	Gansu	Jiuquan	Yumeng	97.6686	40.0127	2057	GGGGGGAACTATGC	9966	Temperate-shrubby-and-semi-shrubby-desert-zone	0.0922	0.00687	171	0.972	0.822	46.8	171	0.0283	4.23	97	3	3	5	5	10	16	21	17	8	3	3	3	9	3	9	54	21	54	71.2639	4	13.3333	46.6351	2952	135	31.3218	27.7	13.625	-7.05	-0.216667	6.91667
sample084	Gansu	Jiuquan	Yumeng	97.525	39.8748	2002	GGGGGGATCATTGC	7572	Temperate-shrubby-and-semi-shrubby-desert-zone	0.207	0.00166	31	0.882	0.738	9.93	31	0.118	2.53	109	2	2	5	6	12	20	26	20	10	3	2	1	5	1	5	66	26	66	85.2555	7	13.3333	46.6351	2952	135	30.5128	26.4	13.8833	-9.98333	-7.86667	5.25
sample085	Gansu	Jiuquan	Yumeng	97.5107	39.8957	1894	GGGGGGATCGATTG	9437	Temperate-shrubby-and-semi-shrubby-desert-zone	0.15	0.00413	98	0.953	0.799	27.8	98	0.0468	3.66	97	1	2	5	5	11	17	23	18	9	3	2	1	4	1	4	58	23	58	83.2444	2	13.3333	46.6351	2952	135	30.8989	26.9	13.75	-8.58333	-6.81667	6.08333
sample086	Gansu	Jiuquan	Yumeng	97.3035	40.1108	1612	GGGGGGTGGAATAG	16902	Temperate-shrubby-and-semi-shrubby-desert-zone	0.346	0.000503	140	0.772	0.433	5.19	140	0.228	2.14	76	1	2	4	4	9	12	18	14	7	2	2	1	4	1	4	44	18	44	77.866	3	13.3333	46.6351	2952	135	31.4592	28.9	14.4083	-7.45	-5.95	7.33333
sample087	Gansu	Jiuquan	Guazhou	96.8121	40.5739	1387	GGGGGGCGACTTAG	10724	Temperate-shrubby-and-semi-shrubby-desert-zone	0.14	0.00196	83	0.923	0.689	15.2	83	0.0775	3.05	70	2	3	4	5	7	10	15	10	5	3	4	2	7	2	7	35	15	35	58.1473	2	6.20332	69.3289	3140.6	140	30.9972	29.4	14.8167	-8.28333	-8.28333	8
sample088	Gansu	Jiuquan	Guazhou	96.4139	40.5751	1310	GGGGGGGCTCAACG	8641	Temperate-shrubby-and-semi-shrubby-desert-zone	0.189	0.00274	51	0.931	0.805	17.9	51	0.0693	3.16	54	1	1	2	3	7	9	14	9	4	1	2	1	3	1	3	32	14	32	77.7211	2	6.20332	69.3289	3140.6	140	30.5672	29.5	14.6417	-8.7	-8.7	8.58333
sample089	Gansu	Jiuquan	Guazhou	95.9746	40.5395	1210	GGGGGGGATAAGCG	9239	Temperate-shrubby-and-semi-shrubby-desert-zone	0.0616	0.0078	140	0.978	0.866	55	140	0.0224	4.28	44	0	1	2	3	5	8	12	8	3	1	1	0	1	0	1	28	12	28	81.8954	11	6.20332	69.3289	3140.6	140	32.0682	31.8	15.8417	-7.15	-5.95	9.25
sample090	Gansu	Jiuquan	Guazhou	95.6399	40.7433	1300	GGGGGGGCATAGCG	9706	Temperate-shrubby-and-semi-shrubby-desert-zone	0.0722	0.00832	164	0.978	0.861	59.4	164	0.0217	4.39	46	1	1	2	3	5	8	13	8	3	1	1	0	2	0	2	29	13	29	81.7335	3	6.20332	69.3289	3140.6	140	33.197	31.7	16.2333	-6.65	0.216667	8.33333
sample091	Gansu	Jiuquan	Guazhou	95.5605	40.8961	1491	GGGGGGGTAACTCG	9161	Temperate-shrubby-and-semi-shrubby-desert-zone	0.0802	0.00823	161	0.977	0.851	56	161	0.0227	4.32	57	1	1	2	4	6	10	16	10	4	1	1	1	3	1	3	36	16	36	84.9168	5	6.20332	69.3289	3140.6	140	33.7153	30.6	16.1833	-7.08333	-0.366667	7.25
sample092	Gansu	Jiuquan	Guazhou	95.4702	41.0669	1719	GGGGGGCAGGTAGG	9548	Temperate-shrubby-and-semi-shrubby-desert-zone	0.0641	0.00929	185	0.981	0.859	66.3	185	0.0191	4.49	64	1	1	2	4	7	12	18	11	5	1	1	1	3	1	3	41	18	41	88.6395	9	6.20332	69.3289	3140.6	140	33.3333	28.8	15.4667	-7.7	-1.01667	5.91667
sample093	Gansu	Jiuquan	Guazhou	95.3646	41.2699	1814	GGGGGGGTTATGCT	9239	Temperate-shrubby-and-semi-shrubby-desert-zone	0.0718	0.00897	173	0.98	0.857	62	173	0.0204	4.42	73	2	2	3	5	7	13	19	12	5	2	2	1	5	1	5	44	19	44	80.1917	7	6.20332	69.3289	3140.6	140	33.488	27.8	16.2417	-10.2833	-3.28333	5.16667
sample094	Gansu	Jiuquan	Guazhou	95.3429	41.3807	1799	GGGGGGCAACGTCT	9578	Temperate-shrubby-and-semi-shrubby-desert-zone	0.0761	0.00867	177	0.979	0.854	60.4	177	0.0215	4.42	69	1	1	2	4	7	13	20	12	5	2	1	1	3	1	3	45	20	45	91.352	8	6.20332	69.3289	3140.6	140	32.6804	27.7	15.85	-10.3167	-8.75	5.16667
sample095	Gansu	Jiuquan	Guazhou	95.1788	41.7257	1740	GGGGGGACTCATGT	9191	Temperate-shrubby-and-semi-shrubby-desert-zone	0.0791	0.00888	173	0.979	0.854	60.1	173	0.0215	4.4	75	2	2	3	5	7	14	19	12	5	2	2	2	6	2	6	45	19	45	78.9346	8	6.20332	69.3289	3140.6	140	31.7914	27.2	15.2917	-10.5833	-3.35	5.16667
sample096	Xinjiang	Hami	Yizhou	94.824	41.9138	1407	GGGGGGAGGTCATT	9090	Temperate-shrubby-and-semi-shrubby-desert-zone	0.103	0.00637	113	0.971	0.858	43.4	113	0.0292	4.06	55	1	1	1	3	6	11	16	9	4	1	1	1	3	1	3	36	16	36	89.2124	6	5.62388	97.6331	3300	182	31.9131	30.4	15.5417	-7.93333	-4.95	6.83333
sample097	Xinjiang	Hami	Yizhou	94.4945	42.0867	1050	AAACCCCTCAGCAA	9504	Temperate-shrubby-and-semi-shrubby-desert-zone	0.0668	0.0105	242	0.982	0.838	72	242	0.0179	4.6	42	1	1	1	2	4	8	12	7	3	1	1	1	3	1	3	27	12	27	80.6817	3	5.62388	97.6331	3300	182	30.9055	32.5	15.7	-7.5	-3.9	8.75
sample098	Xinjiang	Hami	Yizhou	94.2839	42.2629	763	AAACCCGGATCTAA	9519	Temperate-shrubby-and-semi-shrubby-desert-zone	0.0724	0.00919	211	0.98	0.836	62.9	211	0.0205	4.47	34	1	1	1	2	3	6	9	5	3	1	1	1	3	1	3	20	9	20	67.5091	3	5.62388	97.6331	3300	182	29.9257	33.5	15.4417	-6.96667	-2.93333	9.91667
sample099	Xinjiang	Hami	Yizhou	94.1835	42.5293	791	AAACCCTCAGCTCA	9273	Temperate-shrubby-and-semi-shrubby-desert-zone	0.0775	0.00924	189	0.979	0.849	61.6	189	0.0212	4.45	40	1	1	1	2	4	7	10	6	3	2	2	1	3	1	3	23	10	23	66.9797	4	5.62388	97.6331	3300	182	29.2802	33	15.05	-7.28333	-3.33333	9.5
sample100	Xinjiang	Hami	Yizhou	93.2674	42.9638	810	AAACCCTGTACAGA	8432	Temperate-shrubby-and-semi-shrubby-desert-zone	0.201	0.00392	101	0.937	0.758	21.7	101	0.0632	3.5	52	1	1	1	3	5	10	12	8	5	3	2	1	3	1	3	30	12	30	71.2111	3	5.62388	97.6331	3300	182	28.1169	32.9	14.5083	-7.73333	-3.78333	9.41667
sample101	Xinjiang	Hami	Yizhou	92.914	43.0359	789	AAACCCCATTCGGA	9430	Warm-temperate-shrubby-and-semi-shrubby-desert-zone	0.0687	0.00953	225	0.98	0.831	64.1	225	0.0201	4.5	58	1	1	1	3	5	11	13	9	6	4	2	2	4	1	3	33	13	33	70.8077	3	5.62388	97.6331	3300	182	27.4354	33.1	13.8	-7.2	-3.23333	9.41667
sample102	Xinjiang	Hami	Yizhou	92.7707	43.0757	867	AAACCCCTGCTATA	9170	Warm-temperate-shrubby-and-semi-shrubby-desert-zone	0.0604	0.00856	177	0.979	0.843	58.8	177	0.0212	4.36	59	1	1	1	3	5	12	14	10	6	3	2	1	3	1	3	36	14	36	78.4376	1	5.62388	97.6331	3300	182	27.7888	32.8	13.95	-7.38333	-3.55	9.16667
sample103	Xinjiang	Hami	Yizhou	92.3591	43.2596	1264	AAACCCTAGTACAC	9359	Warm-temperate-shrubby-and-semi-shrubby-desert-zone	0.129	0.00673	153	0.967	0.824	42.2	153	0.0332	4.14	92	1	1	2	5	8	19	22	16	10	4	2	2	4	1	4	57	22	57	86.2524	6	5.62388	97.6331	3300	182	28.2038	30.7	13.425	-8.03333	-4.85	6.91667
sample104	Xinjiang	Hami	Yizhou	92.1324	43.3807	1595	AAACCCTCGTGTAC	8163	Warm-temperate-shrubby-and-semi-shrubby-desert-zone	0.0853	0.00553	86	0.968	0.855	36.6	86	0.032	3.81	111	1	1	2	7	10	22	27	19	13	5	2	2	4	1	4	68	27	68	88.4553	8	5.62388	97.6331	3300	182	28.8851	27.6	12.825	-8.66667	-6.11667	5.16667
sample105	Xinjiang	Hami	Yizhou	91.575	43.3901	1030	AAACCCTCTAGACC	9532	Warm-temperate-shrubby-and-semi-shrubby-desert-zone	0.0767	0.00801	168	0.977	0.846	55.8	168	0.0229	4.33	51	1	0	1	2	4	11	14	9	6	2	0	1	2	0	2	34	14	34	89.7556	5	5.62388	97.6331	3300	182	27.6161	31.9	13.2833	-7.8	-4.68333	8.25
sample106	Xinjiang	Tulufan	Gaochang	88.7388	43.0175	239	AAACCCACCGATCC	13715	Warm-temperate-shrubby-and-semi-shrubby-desert-zone	0.23	0.00167	141	0.889	0.633	12.4	141	0.111	3.13	44	2	1	2	2	5	8	7	5	5	3	2	2	5	1	5	20	8	20	48.6363	3	20.3579	182.927	3000	210	26.1995	37.6	13.8333	-4.93333	-0.766667	11.6667
sample107	Xinjiang	Tulufan	Tuokexun	88.535	42.4673	1338	AAACCCAACTATGC	8911	Warm-temperate-shrubby-and-semi-shrubby-desert-zone	0.0695	0.00601	134	0.971	0.813	40.8	134	0.0295	3.98	112	1	1	3	7	14	21	24	17	14	5	3	2	4	1	4	62	24	62	79.9442	3	8.53355	556.386	3171.4	219	28.2006	27.2	12.0417	-7.51667	-7.51667	5.5
sample108	Xinjiang	Tulufan	Tuokexun	88.4643	42.3635	1601	AAACCCATCATTGC	9221	Warm-temperate-shrubby-and-semi-shrubby-desert-zone	0.0684	0.00964	207	0.979	0.842	63.2	207	0.0207	4.49	114	2	1	3	6	15	21	24	18	14	5	3	2	5	1	5	63	24	63	79.5265	3	8.53355	556.386	3171.4	219	30.7292	28.5	13.7667	-7.11667	-7.11667	5.66667
sample109	Xinjiang	Tulufan	Tuokexun	88.1128	42.2577	992	AAACCCATCGATTG	8610	Warm-temperate-shrubby-and-semi-shrubby-desert-zone	0.107	0.00553	151	0.962	0.77	33.5	151	0.0382	3.86	73	2	1	2	4	9	14	15	11	8	3	2	2	5	1	5	40	15	40	71.8497	3	8.53355	556.386	3171.4	219	28.4135	32.8	14.775	-7.66667	-3.48333	9.66667
sample110	Xinjiang	Bayinguoleng	Heshuo	87.8252	42.2188	1468	AAACCCTGGAATAG	13613	Warm-temperate-shrubby-and-semi-shrubby-desert-zone	0.228	0.00137	51	0.892	0.745	12.3	51	0.108	2.93	111	2	1	3	6	14	22	24	18	13	4	2	2	5	1	5	64	24	64	83.005	9	5.91979	27.0722	2136	181	28.293	29.4	14.0333	-9.18333	-9.18333	6.91667
sample111	Xinjiang	Bayinguoleng	Heshuo	87.6629	42.223	1353	AAACCCCGACTTAG	14495	Warm-temperate-shrubby-and-semi-shrubby-desert-zone	0.196	0.00106	25	0.909	0.848	12.7	25	0.091	2.73	106	2	1	3	6	14	20	22	16	12	5	3	2	5	1	5	58	22	58	77.0632	7	5.91979	27.0722	2136	181	27.6124	30.3	13.9167	-8.83333	-8.83333	7.91667
sample112	Xinjiang	Bayinguoleng	Heshuo	87.3866	42.2284	1230	AAACCCGCTCAACG	11774	Warm-temperate-shrubby-and-semi-shrubby-desert-zone	0.531	0.000235	61	0.54	0.248	2.28	61	0.46	1.02	102	2	1	3	5	13	19	21	16	13	4	3	2	5	1	5	56	21	56	77.5474	7	5.91979	27.0722	2136	181	27.4866	30.6	13.6333	-7.76667	-7.76667	8.58333
sample113	Xinjiang	Bayinguoleng	Yanqi	86.3603	41.9174	1053	AAACCCGATAAGCG	13342	Warm-temperate-shrubby-and-semi-shrubby-desert-zone	0.231	0.000608	13	0.849	0.816	7.19	13	0.151	2.09	75	2	1	1	3	9	15	18	12	9	3	1	1	4	1	4	45	18	45	84.4396	6	59.2109	18.5	1196.95	175	27.9835	31.9	13.6	-6.03333	-2.3	10.8333
sample114	Xinjiang	Bayinguoleng	Yanqi	86.3591	41.8917	1044	AAACCCGCATAGCG	10623	Warm-temperate-shrubby-and-semi-shrubby-desert-zone	0.272	0.00078	12	0.852	0.851	7.4	12	0.148	2.11	69	2	1	1	2	8	14	17	11	9	2	1	1	4	1	4	42	17	42	85.9503	8	59.2109	18.5	1196.95	175	27.8919	32.1	13.5833	-5.98333	-2.2	10.8333
sample115	Xinjiang	Bayinguoleng	Kuerle	85.8994	41.8401	949	AAACCCGTAACTCG	10918	Warm-temperate-shrubby-and-semi-shrubby-desert-zone	0.739	0.000366	62	0.447	0.336	2.23	62	0.553	1.39	65	1	1	1	2	8	14	16	10	8	2	1	1	3	1	3	40	16	40	86.7598	3	67.0061	47.5802	2788.2	210	27.6836	32.7	13.0667	-4.7	-0.683333	11.5
sample116	Xinjiang	Tiemenguan	Tiemengguan	85.6013	41.8908	929	AAACCCCAGGTAGG	12001	Warm-temperate-shrubby-and-semi-shrubby-desert-zone	0.389	0.000727	30	0.799	0.637	6.17	30	0.201	2.17	74	2	1	1	2	9	16	18	12	9	2	1	1	4	1	4	46	18	46	88.8161	3	84.707	47.5802	2788.2	210	28.4394	33.1	13.85	-4.98333	-0.933333	11.1667
sample117	Xinjiang	Tiemenguan	Tiemengguan	85.5699	41.8843	921	AAACCCGTTATGCT	9030	Warm-temperate-shrubby-and-semi-shrubby-desert-zone	0.472	0.000903	26	0.75	0.644	5.26	26	0.25	2.1	75	2	1	1	3	9	16	18	12	9	2	1	1	4	1	4	46	18	46	87.0616	3	84.707	47.5802	2788.2	210	28.4184	33.1	13.925	-5.16667	-1.08333	11.1667
sample118	Xinjiang	Bayinguoleng	Luntai	85.1971	42.0023	983	AAACCCCAACGTCT	19869	Warm-temperate-shrubby-and-semi-shrubby-desert-zone	0.486	0.000141	37	0.584	0.286	2.51	37	0.416	1.03	86	1	1	1	3	11	19	21	15	10	2	1	1	3	1	3	55	21	55	94.1031	4	8.07688	28.2674	2072	192	28.3263	33	13.4833	-4.7	-0.85	10.3333
sample119	Xinjiang	Bayinguoleng	Luntai	84.151	41.9483	1085	AAACCCACTCATGT	13728	Warm-temperate-shrubby-and-semi-shrubby-desert-zone	0.113	0.00144	44	0.931	0.788	16.4	44	0.0687	2.98	117	2	2	2	4	15	25	27	21	13	3	2	1	5	1	5	73	27	73	92.6101	5	8.07688	28.2674	2072	192	28.4605	32.1	13.4333	-5.13333	-3.75	9.41667
sample120	Xinjiang	Akesu	Kuche	83.7719	41.8072	993	AAACCCAGGTCATT	12869	Warm-temperate-shrubby-and-semi-shrubby-desert-zone	0.29	0.0025	183	0.886	0.666	14	183	0.114	3.47	120	2	2	2	4	15	25	28	22	14	3	2	1	5	1	5	75	28	75	93.1944	2	39.4737	28.2674	2072	192	29.8457	33.8	14.8333	-4.93333	-3.56667	10.5833
sample121	Xinjiang	Akesu	Kuche	83.3989	41.7655	987	TTTGGGCTCAGCAA	13344	Warm-temperate-shrubby-and-semi-shrubby-desert-zone	0.516	0.000442	52	0.689	0.449	3.93	52	0.311	1.77	127	2	2	2	4	15	27	30	24	14	3	2	2	6	2	6	81	30	81	94.8182	4	39.4737	28.2674	2072	192	31.0473	34.2	15.9583	-5.28333	-1.2	11.25
sample122	Xinjiang	Akesu	Xinhe	82.0933	41.529	970	TTTGGGGGATCTAA	15788	Warm-temperate-shrubby-and-semi-shrubby-desert-zone	0.347	0.000447	23	0.804	0.623	5.78	23	0.196	1.95	119	3	3	3	5	14	22	25	20	12	5	4	3	9	3	9	67	25	67	76.6862	2	35.5563	31.2826	1992.7	201	31.0294	34.2	15.825	-5.06667	-0.983333	11
sample123	Xinjiang	Akesu	Xinhe	81.8804	41.4642	979	TTTGGGTCAGCTCA	15101	Warm-temperate-shrubby-and-semi-shrubby-desert-zone	0.208	0.000748	25	0.875	0.753	9.11	25	0.125	2.42	109	3	3	3	4	13	20	22	18	11	5	4	3	9	3	9	60	22	60	73.3005	3	35.5563	31.2826	1992.7	201	30.2734	34.1	15.5	-5.28333	-1.18333	11
sample124	Xinjiang	Akesu	Wensu	81.0306	41.4085	1176	TTTGGGTGTACAGA	11234	Warm-temperate-shrubby-and-semi-shrubby-desert-zone	0.454	0.000631	16	0.754	0.707	5.1	16	0.246	1.96	100	2	2	3	5	13	17	21	17	10	5	3	2	6	2	6	55	21	55	74.6979	5	16.1641	28.8012	1883.6	185	30.2234	32.3	14.6583	-5.45	-5.45	9.41667
sample125	Xinjiang	Akesu	Wensu	80.6826	41.3976	1237	TTTGGGCATTCGGA	19943	Warm-temperate-shrubby-and-semi-shrubby-desert-zone	0.42	0.000155	24	0.656	0.355	2.96	24	0.344	1.13	91	2	2	3	4	12	14	20	16	9	4	3	2	6	2	6	50	20	50	74.427	2	16.1641	28.8012	1883.6	185	30.4467	32.2	14.7667	-5.38333	-5.38333	9.33333
sample126	Xinjiang	Akesu	Wensu	80.6774	41.3507	1200	TTTGGGCTGCTATA	11375	Warm-temperate-shrubby-and-semi-shrubby-desert-zone	0.385	0.0011	36	0.827	0.705	7.95	36	0.173	2.53	90	2	2	3	4	12	14	19	15	9	5	3	2	6	2	6	48	19	48	71.2094	4	16.1641	28.8012	1883.6	185	30.6126	32.4	14.9083	-5.4	-5.4	9.5
sample127	Xinjiang	Alaer	Keping	79.7432	40.6405	1083	TTTGGGTAGTACAC	11883	Warm-temperate-shrubby-and-semi-shrubby-desert-zone	0.421	0.000495	12	0.758	0.713	4.77	12	0.242	1.77	62	1	2	3	3	9	9	13	11	6	3	1	1	4	1	3	33	13	33	69.4337	4	4.0674	38.8184	2864.8	210	29.6574	32.6	13.85	-4.53333	-3.16667	11.3333
sample128	Xinjiang	Akesu	Keping	79.3068	40.4864	1091	TTTGGGTCGTGTAC	18842	Warm-temperate-shrubby-and-semi-shrubby-desert-zone	0.507	0.000212	30	0.653	0.408	3.22	30	0.347	1.39	63	1	2	3	3	10	9	13	11	6	3	1	1	4	1	3	33	13	33	69.9506	2	4.0674	38.8184	2864.8	210	30.7108	34.4	14.8333	-4.23333	-2.78333	11.4167
sample129	Xinjiang	Akesu	Keping	79.0628	40.3131	1076	TTTGGGTCTAGACC	14239	Warm-temperate-shrubby-and-semi-shrubby-desert-zone	0.241	0.000765	35	0.853	0.672	8.03	35	0.147	2.39	56	1	2	3	3	9	8	11	10	5	2	1	1	4	1	3	29	11	29	67.0222	4	4.0674	38.8184	2864.8	210	29.1578	33.3	13.675	-4.13333	-2.6	11.75
sample130	Xinjiang	Kashi	Bachu	78.8418	40.1407	1086	TTTGGGACCGATCC	8617	Warm-temperate-shrubby-and-semi-shrubby-desert-zone	0.285	0.00173	30	0.882	0.795	10.9	30	0.118	2.7	55	1	2	3	3	8	8	11	10	5	2	1	1	4	1	3	29	11	29	66.3405	4	17.3839	41.67	2083.5	213	29.1842	33.4	13.8917	-4.35	-2.88333	11.9167
sample131	Xinjiang	Kashi	Bachu	78.7122	40.0683	1109	TTTGGGAACTATGC	10650	Warm-temperate-shrubby-and-semi-shrubby-desert-zone	0.261	0.00101	21	0.863	0.781	8.59	21	0.137	2.38	57	2	2	3	3	9	9	10	10	5	2	1	1	5	1	4	29	10	29	63.8459	3	17.3839	41.67	2083.5	213	30.05	32.7	14.0333	-4.3	3.21667	11.9167
sample132	Xinjiang	Kashi	Bachu	78.4569	39.9329	1115	TTTGGGATCATTGC	11582	Warm-temperate-shrubby-and-semi-shrubby-desert-zone	0.173	0.00104	18	0.898	0.859	10.7	18	0.102	2.48	55	2	2	3	3	9	8	10	9	5	2	1	1	5	1	4	27	10	27	61.7885	2	17.3839	41.67	2083.5	213	31.8403	34.8	15.2833	-3.6	3.71667	12
sample133	Xinjiang	Kashi	Bachu	78.3922	39.9497	1125	TTTGGGATCGATTG	12826	Warm-temperate-shrubby-and-semi-shrubby-desert-zone	0.371	0.000771	25	0.825	0.712	7.22	25	0.175	2.29	56	2	2	3	3	9	8	10	10	5	2	1	1	5	1	4	28	10	28	63.1061	1	17.3839	41.67	2083.5	213	30.9224	34.2	14.75	-3.83333	3.61667	12
sample134	Xinjiang	Kashi	Bachu	78.3086	39.9296	1123	TTTGGGTGGAATAG	9850	Warm-temperate-shrubby-and-semi-shrubby-desert-zone	0.936	0.000145	14	0.123	0.136	1.2	14	0.877	0.359	56	2	2	3	3	9	8	10	10	5	2	1	1	5	1	4	28	10	28	63.1061	2	17.3839	41.67	2083.5	213	30.6842	34	14.575	-3.78333	3.73333	12
sample135	Xinjiang	Kashi	Bachu	77.9887	39.9279	1143	TTTGGGCGACTTAG	15422	Warm-temperate-shrubby-and-semi-shrubby-desert-zone	0.362	0.000419	13	0.792	0.727	5.41	13	0.208	1.87	61	2	2	4	4	10	9	10	10	6	2	1	1	5	1	4	29	10	29	61.29	5	17.3839	41.67	2083.5	213	30.186	33.6	14.0667	-3.5	4.08333	11.8333
sample136	Xinjiang	Kashi	Bachu	77.8348	39.896	1142	TTTGGGGCTCAACG	11973	Warm-temperate-shrubby-and-semi-shrubby-desert-zone	0.438	0.00067	27	0.766	0.632	5.4	27	0.234	2.08	64	2	3	4	4	10	9	10	10	6	3	1	2	7	1	5	29	10	29	55.2461	3	17.3839	41.67	2083.5	213	30.1754	34	14.3333	-3.66667	-2.16667	11.8333
sample137	Xinjiang	Kashi	Jiashi	77.6715	39.8317	1142	TTTGGGGATAAGCG	19965	Warm-temperate-shrubby-and-semi-shrubby-desert-zone	0.607	0.000153	15	0.573	0.411	2.59	15	0.427	1.11	63	2	3	4	4	10	9	9	10	6	3	1	2	7	1	5	28	10	28	54.205	4	57.8728	31.757	2051.5	233	31.263	34.4	14.975	-3.46667	-1.95	12
sample138	Xinjiang	Kizilsu Kirghiz Autonomous Prefecture	Atushi	76.8862	39.8527	1199	TTTGGGGCATAGCG	11641	Warm-temperate-shrubby-and-semi-shrubby-desert-zone	0.273	0.000577	11	0.816	0.794	5.92	11	0.184	1.9	79	2	4	6	7	13	10	10	12	8	3	2	2	8	2	6	32	13	33	53.1825	1	16.838	32.1429	2250	166	31.2718	34.5	14.9167	-3.18333	-1.5	11.5833
sample139	Xinjiang	Kizilsu Kirghiz Autonomous Prefecture	Atushi	76.5321	39.8128	1233	TTTGGGGTAACTCG	12309	Warm-temperate-shrubby-and-semi-shrubby-desert-zone	0.389	0.000794	26	0.809	0.7	6.73	26	0.191	2.28	89	3	5	8	8	14	11	10	13	9	3	3	2	10	2	8	34	14	35	49.4977	9	16.838	32.1429	2250	166	30.9395	33.4	14.325	-3	4.5	11.6667
sample140	Xinjiang	Kashi	Yingjisha	76.3126	38.7276	1417	TTTGGGCAGGTAGG	13310	Warm-temperate-shrubby-and-semi-shrubby-desert-zone	0.348	0.000633	21	0.823	0.7	6.67	21	0.177	2.13	54	1	2	4	3	9	6	7	12	7	1	1	1	4	1	3	25	12	26	66.9166	6	82.9197	32.1429	2250	166	33.8453	34.1	15.975	-2.53333	5.13333	12
sample141	Xinjiang	Kashi	Yingjisha	76.6955	38.5479	1331	TTTGGGGTTATGCT	10698	Warm-temperate-shrubby-and-semi-shrubby-desert-zone	0.338	0.00099	22	0.843	0.764	7.92	22	0.157	2.36	44	1	1	3	2	8	5	6	10	5	1	1	1	3	1	3	21	10	21	66.7285	2	82.9197	32.1429	2250	166	34.3197	35.5	16.8167	-2.6	5.08333	12.25
sample142	Xinjiang	Kashi	Yecheng	77.646	37.8062	1397	TTTGGGCAACGTCT	19865	Warm-temperate-shrubby-and-semi-shrubby-desert-zone	0.318	0.00028	15	0.794	0.634	5.15	15	0.206	1.72	28	1	1	2	1	5	4	4	6	2	1	0	1	3	0	2	14	6	14	57.6825	1	25.9259	45.9259	2480	228	35.3833	36.2	17.6917	-2.68333	5.2	12.1667
sample143	Xinjiang	Bayinguoleng	Qiemo	85.9167	37.6343	1494	TTTGGGACTCATGT	12125	Warm-temperate-shrubby-and-semi-shrubby-desert-zone	0.609	0.000479	47	0.615	0.457	3.37	47	0.385	1.76	50	0	0	0	2	5	13	17	9	3	1	0	0	0	0	0	39	17	39	112.201	3	0.408329	111.084	1977.3	233	34.442	28.6	15.5333	-6.6	-3	6
sample144	Xinjiang	Hetian	Pishan	78.4604	37.4472	1375	TTTGGGAGGTCATT	8774	Warm-temperate-shrubby-and-semi-shrubby-desert-zone	0.23	0.00108	18	0.869	0.777	8.32	18	0.131	2.25	28	1	2	2	1	5	4	4	5	2	1	0	1	4	0	2	13	5	13	51.6984	3	6.01449	47.0351	2412.9	213	34.977	36.5	17.7333	-3.05	4.93333	12.5
[truncated: 16 more columns]

## Sheet: Table S2
Subdivision	Class	Order	Family	Species
Angiospermae	Angiospermopsida	Malvales	Malvaceae	Abutilon theophrasti
Angiospermae	Angiospermopsida	Caryophyllales	Plumbaginaceae	Acantholimon alatavicum
Angiospermae	Angiospermopsida	Caryophyllales	Plumbaginaceae	Acantholimon diapensioides
Angiospermae	Angiospermopsida	Caryophyllales	Plumbaginaceae	Acantholimon popovii
Angiospermae	Angiospermopsida	Sapindales	Sapindaceae	Acer mono
Angiospermae	Angiospermopsida	Sapindales	Sapindaceae	Acer negundo
Angiospermae	Angiospermopsida	Sapindales	Sapindaceae	Acer truncatum
Angiospermae	Angiospermopsida	Asterales	Asteraceae	Achillea asiatica
Angiospermae	Angiospermopsida	Poales	Poaceae	Achnatherum inebrians
Angiospermae	Angiospermopsida	Poales	Poaceae	Achnatherum sibiricum
Angiospermae	Angiospermopsida	Poales	Poaceae	Achnatherum splendens
Angiospermae	Angiospermopsida	Ranunculales	Ranunculaceae	Aconitum apetalum
Angiospermae	Angiospermopsida	Ranunculales	Ranunculaceae	Aconitum chilienshanicum
Angiospermae	Angiospermopsida	Ranunculales	Ranunculaceae	Aconitum tanguticum
Angiospermae	Angiospermopsida	Acorales	Acoraceae	Acorus calamus
Angiospermae	Angiospermopsida	Boraginales	Boraginaceae	Actinocarya tibetica
Angiospermae	Angiospermopsida	Asterales	Campanulaceae	Adenophora himalayana
Angiospermae	Angiospermopsida	Asterales	Campanulaceae	Adenophora ningxianica
Angiospermae	Angiospermopsida	Asterales	Campanulaceae	Adenophora stenanthina
Angiospermae	Angiospermopsida	Asterales	Campanulaceae	Adenophora tricuspidata
Angiospermae	Angiospermopsida	Asterales	Campanulaceae	Adenophora wawreana
Angiospermae	Angiospermopsida	Ranunculales	Ranunculaceae	Adonis bobroviana
Angiospermae	Angiospermopsida	Poales	Poaceae	Aegilops tauschii
Angiospermae	Angiospermopsida	Apiales	Apiaceae	Aegopodium alpestre
Angiospermae	Angiospermopsida	Poales	Poaceae	Aeluropus littoralis
Angiospermae	Angiospermopsida	Poales	Poaceae	Aeluropus sinensis
Angiospermae	Angiospermopsida	Caryophyllales	Amaranthaceae	Agriophyllum arenarium
Angiospermae	Angiospermopsida	Caryophyllales	Amaranthaceae	Agriophyllum lateriflorum
Angiospermae	Angiospermopsida	Caryophyllales	Amaranthaceae	Agriophyllum squarrosum
Angiospermae	Angiospermopsida	Poales	Poaceae	Agropyron cristatum
Angiospermae	Angiospermopsida	Poales	Poaceae	Agropyron desertorum
Angiospermae	Angiospermopsida	Poales	Poaceae	Agrostis gigantea
Angiospermae	Angiospermopsida	Sapindales	Simaroubaceae	Ailanthus altissima
Angiospermae	Angiospermopsida	Asterales	Asteraceae	Ajania achilleoides
Angiospermae	Angiospermopsida	Asterales	Asteraceae	Ajania fruticulosa
Angiospermae	Angiospermopsida	Asterales	Asteraceae	Ajania khartensis
Angiospermae	Angiospermopsida	Asterales	Asteraceae	Ajania parviflora
Angiospermae	Angiospermopsida	Asterales	Asteraceae	Ajania przewalskii
Angiospermae	Angiospermopsida	Asterales	Asteraceae	Ajania scharnhorstii
Angiospermae	Angiospermopsida	Asterales	Asteraceae	Ajania trilobata
Angiospermae	Angiospermopsida	Rosales	Rosaceae	Alchemilla japonica
Angiospermae	Angiospermopsida	Asterales	Asteraceae	Alfredia fetissowii
Angiospermae	Angiospermopsida	Asterales	Asteraceae	Alfredia nivea
Angiospermae	Angiospermopsida	Fabales	Fabaceae	Alhagi maurorum
Angiospermae	Angiospermopsida	Fabales	Fabaceae	Alhagi pseudalhagi
Angiospermae	Angiospermopsida	Fabales	Fabaceae	Alhagi sparsifolia
Angiospermae	Angiospermopsida	Alismatales	Alismataceae	Alisma orientale
Angiospermae	Angiospermopsida	Asparagales	Amaryllidaceae	Allium atrosanguineum
Angiospermae	Angiospermopsida	Asparagales	Amaryllidaceae	Allium bidentatum
Angiospermae	Angiospermopsida	Asparagales	Amaryllidaceae	Allium caricoides
Angiospermae	Angiospermopsida	Asparagales	Amaryllidaceae	Allium carolinianum
Angiospermae	Angiospermopsida	Asparagales	Amaryllidaceae	Allium cyaneum
Angiospermae	Angiospermopsida	Asparagales	Amaryllidaceae	Allium eduardii
Angiospermae	Angiospermopsida	Asparagales	Amaryllidaceae	Allium mongolicum
Angiospermae	Angiospermopsida	Asparagales	Amaryllidaceae	Allium oreoprasum
Angiospermae	Angiospermopsida	Asparagales	Amaryllidaceae	Allium plurifoliatum
Angiospermae	Angiospermopsida	Asparagales	Amaryllidaceae	Allium polyrhizum
Angiospermae	Angiospermopsida	Asparagales	Amaryllidaceae	Allium przewalskianum
Angiospermae	Angiospermopsida	Asparagales	Amaryllidaceae	Allium ramosum
Angiospermae	Angiospermopsida	Asparagales	Amaryllidaceae	Allium rubens
Angiospermae	Angiospermopsida	Asparagales	Amaryllidaceae	Allium tenuissimum
Angiospermae	Angiospermopsida	Asparagales	Amaryllidaceae	Allium tianschanicum
Angiospermae	Angiospermopsida	Poales	Poaceae	Alopecurus arundinaceus
Angiospermae	Angiospermopsida	Poales	Poaceae	Alopecurus himalaicus
Angiospermae	Angiospermopsida	Poales	Poaceae	Alopecurus pratensis
Angiospermae	Angiospermopsida	Malvales	Malvaceae	Althaea officinalis
Angiospermae	Angiospermopsida	Malvales	Malvaceae	Althaea rosea
Angiospermae	Angiospermopsida	Caryophyllales	Amaranthaceae	Amaranthus caudatus
Angiospermae	Angiospermopsida	Caryophyllales	Amaranthaceae	Amaranthus lividus
Angiospermae	Angiospermopsida	Caryophyllales	Amaranthaceae	Amaranthus paniculatus
Angiospermae	Angiospermopsida	Caryophyllales	Amaranthaceae	Amaranthus retroflexus
Angiospermae	Angiospermopsida	Caryophyllales	Amaranthaceae	Amaranthus roxburghianus
Angiospermae	Angiospermopsida	Caryophyllales	Amaranthaceae	Amaranthus tricolor
Angiospermae	Angiospermopsida	Asterales	Asteraceae	Amberboa moschata
Angiospermae	Angiospermopsida	Fabales	Fabaceae	Ammopiptanthus mongolicus
Angiospermae	Angiospermopsida	Fabales	Fabaceae	Ammopiptanthus nanus
Angiospermae	Angiospermopsida	Rosales	Rosaceae	Amygdalus communis
Angiospermae	Angiospermopsida	Rosales	Rosaceae	Amygdalus ferganensis
Angiospermae	Angiospermopsida	Rosales	Rosaceae	Amygdalus mira
Angiospermae	Angiospermopsida	Rosales	Rosaceae	Amygdalus mongolica
Angiospermae	Angiospermopsida	Rosales	Rosaceae	Amygdalus persica
Angiospermae	Angiospermopsida	Caryophyllales	Amaranthaceae	Anabasis aphylla
Angiospermae	Angiospermopsida	Caryophyllales	Amaranthaceae	Anabasis brevifolia
Angiospermae	Angiospermopsida	Caryophyllales	Amaranthaceae	Anabasis cretacea
Angiospermae	Angiospermopsida	Caryophyllales	Amaranthaceae	Anabasis pelliotii
Angiospermae	Angiospermopsida	Caryophyllales	Amaranthaceae	Anabasis truncata
Angiospermae	Angiospermopsida	Asterales	Asteraceae	Anaphalis lactea
Angiospermae	Angiospermopsida	Boraginales	Boraginaceae	Anchusa ovata
Angiospermae	Angiospermopsida	Ericales	Primulaceae	Androsace alaschanica
Angiospermae	Angiospermopsida	Ericales	Primulaceae	Androsace incana
Angiospermae	Angiospermopsida	Ericales	Primulaceae	Androsace mariae
Angiospermae	Angiospermopsida	Ericales	Primulaceae	Androsace maxima
Angiospermae	Angiospermopsida	Ericales	Primulaceae	Androsace rigida
Angiospermae	Angiospermopsida	Ericales	Primulaceae	Androsace septentrionalis
Angiospermae	Angiospermopsida	Ericales	Primulaceae	Androsace squarrosula
Angiospermae	Angiospermopsida	Ericales	Primulaceae	Androsace tapete
Angiospermae	Angiospermopsida	Ericales	Primulaceae	Androsace umbellata
Angiospermae	Angiospermopsida	Asparagales	Asparagaceae	Anemarrhena asphodeloides
Angiospermae	Angiospermopsida	Ranunculales	Ranunculaceae	Anemone cathayensis
Angiospermae	Angiospermopsida	Ranunculales	Ranunculaceae	Anemone demissa
Angiospermae	Angiospermopsida	Ranunculales	Ranunculaceae	Anemone narcissiflora
Angiospermae	Angiospermopsida	Ranunculales	Ranunculaceae	Anemone sylvestris
Angiospermae	Angiospermopsida	Apiales	Apiaceae	Anethum graveolens
Angiospermae	Angiospermopsida	Poales	Poaceae	Aneurolepidium dasystachys
Angiospermae	Angiospermopsida	Apiales	Apiaceae	Angelica ternata
Angiospermae	Angiospermopsida	Apiales	Apiaceae	Apium graveolens
Angiospermae	Angiospermopsida	Gentianales	Apocynaceae	Apocynum lancifolium
Angiospermae	Angiospermopsida	Gentianales	Apocynaceae	Apocynum pictum
Angiospermae	Angiospermopsida	Gentianales	Apocynaceae	Apocynum venetum
Angiospermae	Angiospermopsida	Ranunculales	Ranunculaceae	Aquilegia oxysepala
Angiospermae	Angiospermopsida	Ranunculales	Ranunculaceae	Aquilegia sibirica
Angiospermae	Angiospermopsida	Ranunculales	Ranunculaceae	Aquilegia viridiflora
Angiospermae	Angiospermopsida	Brassicales	Brassicaceae	Arabis alaschanica
Angiospermae	Angiospermopsida	Brassicales	Brassicaceae	Arabis hirsuta
Angiospermae	Angiospermopsida	Brassicales	Brassicaceae	Arabis pendula
Angiospermae	Angiospermopsida	Apiales	Apiaceae	Archangelica brevicaulis
Angiospermae	Angiospermopsida	Asterales	Asteraceae	Arctium lappa
Angiospermae	Angiospermopsida	Caryophyllales	Caryophyllaceae	Arenaria bryophylla
Angiospermae	Angiospermopsida	Caryophyllales	Caryophyllaceae	Arenaria capillaris
Angiospermae	Angiospermopsida	Caryophyllales	Caryophyllaceae	Arenaria festucoides
Angiospermae	Angiospermopsida	Caryophyllales	Caryophyllaceae	Arenaria formosa
Angiospermae	Angiospermopsida	Caryophyllales	Caryophyllaceae	Arenaria potaninii
Angiospermae	Angiospermopsida	Poales	Poaceae	Aristida adscensionis
Angiospermae	Angiospermopsida	Rosales	Rosaceae	Armeniaca vulgaris
Angiospermae	Angiospermopsida	Boraginales	Boraginaceae	Arnebia euchroma
Angiospermae	Angiospermopsida	Boraginales	Boraginaceae	Arnebia fimbriata
Angiospermae	Angiospermopsida	Boraginales	Boraginaceae	Arnebia guttata
Angiospermae	Angiospermopsida	Boraginales	Boraginaceae	Arnebia szechenyi
Angiospermae	Angiospermopsida	Asterales	Asteraceae	Artemisia aksaiensis
Angiospermae	Angiospermopsida	Asterales	Asteraceae	Artemisia anethifolia
Angiospermae	Angiospermopsida	Asterales	Asteraceae	Artemisia anethoides
Angiospermae	Angiospermopsida	Asterales	Asteraceae	Artemisia annua
Angiospermae	Angiospermopsida	Asterales	Asteraceae	Artemisia argyrophylla
Angiospermae	Angiospermopsida	Asterales	Asteraceae	Artemisia blepharolepis
Angiospermae	Angiospermopsida	Asterales	Asteraceae	Artemisia dalai-lamae
Angiospermae	Angiospermopsida	Asterales	Asteraceae	Artemisia demissa
Angiospermae	Angiospermopsida	Asterales	Asteraceae	Artemisia desertorum
Angiospermae	Angiospermopsida	Asterales	Asteraceae	Artemisia dracunculus
Angiospermae	Angiospermopsida	Asterales	Asteraceae	Artemisia dubia
Angiospermae	Angiospermopsida	Asterales	Asteraceae	Artemisia eriopoda
Angiospermae	Angiospermopsida	Asterales	Asteraceae	Artemisia freyniana
Angiospermae	Angiospermopsida	Asterales	Asteraceae	Artemisia frigida
Angiospermae	Angiospermopsida	Asterales	Asteraceae	Artemisia gansuensis
Angiospermae	Angiospermopsida	Asterales	Asteraceae	Artemisia giraldii
Angiospermae	Angiospermopsida	Asterales	Asteraceae	Artemisia gmelinii
Angiospermae	Angiospermopsida	Asterales	Asteraceae	Artemisia halodendron
Angiospermae	Angiospermopsida	Asterales	Asteraceae	Artemisia hedinii
Angiospermae	Angiospermopsida	Asterales	Asteraceae	Artemisia japonica
Angiospermae	Angiospermopsida	Asterales	Asteraceae	Artemisia lavandulifolia
Angiospermae	Angiospermopsida	Asterales	Asteraceae	Artemisia leucophylla
Angiospermae	Angiospermopsida	Asterales	Asteraceae	Artemisia minor
Angiospermae	Angiospermopsida	Asterales	Asteraceae	Artemisia mongolica
Angiospermae	Angiospermopsida	Asterales	Asteraceae	Artemisia ordosica
Angiospermae	Angiospermopsida	Asterales	Asteraceae	Artemisia oxycephala
Angiospermae	Angiospermopsida	Asterales	Asteraceae	Artemisia pamirica
Angiospermae	Angiospermopsida	Asterales	Asteraceae	Artemisia pectinata
Angiospermae	Angiospermopsida	Asterales	Asteraceae	Artemisia persica
Angiospermae	Angiospermopsida	Asterales	Asteraceae	Artemisia phaeolepis
Angiospermae	Angiospermopsida	Asterales	Asteraceae	Artemisia pontica
Angiospermae	Angiospermopsida	Asterales	Asteraceae	Artemisia rutifolia
Angiospermae	Angiospermopsida	Asterales	Asteraceae	Artemisia sacrorum
Angiospermae	Angiospermopsida	Asterales	Asteraceae	Artemisia saposhnikovii
Angiospermae	Angiospermopsida	Asterales	Asteraceae	Artemisia scoparia
Angiospermae	Angiospermopsida	Asterales	Asteraceae	Artemisia sieversiana
Angiospermae	Angiospermopsida	Asterales	Asteraceae	Artemisia songarica
Angiospermae	Angiospermopsida	Asterales	Asteraceae	Artemisia sphaerocephala
Angiospermae	Angiospermopsida	Asterales	Asteraceae	Artemisia stechmanniana
Angiospermae	Angiospermopsida	Asterales	Asteraceae	Artemisia subdigitata
Angiospermae	Angiospermopsida	Asterales	Asteraceae	Artemisia verbenacea
Angiospermae	Angiospermopsida	Asterales	Asteraceae	Artemisia vestita
Angiospermae	Angiospermopsida	Asterales	Asteraceae	Artemisia vulgaris
Angiospermae	Angiospermopsida	Asterales	Asteraceae	Artemisia waltonii
Angiospermae	Angiospermopsida	Asterales	Asteraceae	Artemisia xanthochroa
Angiospermae	Angiospermopsida	Asterales	Asteraceae	Artemisia xerophytica
Angiospermae	Angiospermopsida	Poales	Poaceae	Arthraxon hispidus
Angiospermae	Angiospermopsida	Asparagales	Asparagaceae	Asparagus brachyphyllus
Angiospermae	Angiospermopsida	Asparagales	Asparagaceae	Asparagus dauricus
Angiospermae	Angiospermopsida	Asparagales	Asparagaceae	Asparagus gobicus
Angiospermae	Angiospermopsida	Asparagales	Asparagaceae	Asparagus neglectus
Angiospermae	Angiospermopsida	Asparagales	Asparagaceae	Asparagus persicus
Angiospermae	Angiospermopsida	Boraginales	Boraginaceae	Asperugo procumbens
Angiospermae	Angiospermopsida	Asterales	Asteraceae	Aster ageratoides
Angiospermae	Angiospermopsida	Asterales	Asteraceae	Aster alpinus
Angiospermae	Angiospermopsida	Asterales	Asteraceae	Aster farreri
Angiospermae	Angiospermopsida	Asterales	Asteraceae	Aster flaccidus
Angiospermae	Angiospermopsida	Asterales	Asteraceae	Asterothamnus centraliasiaticus
Angiospermae	Angiospermopsida	Asterales	Asteraceae	Asterothamnus fruticosus
Angiospermae	Angiospermopsida	Fabales	Fabaceae	Astragalus adsurgens
Angiospermae	Angiospermopsida	Fabales	Fabaceae	Astragalus alaschanensis
Angiospermae	Angiospermopsida	Fabales	Fabaceae	Astragalus alaschanus
Angiospermae	Angiospermopsida	Fabales	Fabaceae	Astragalus alpinus
Angiospermae	Angiospermopsida	Fabales	Fabaceae	Astragalus baotouensis
Angiospermae	Angiospermopsida	Fabales	Fabaceae	Astragalus borodinii
Angiospermae	Angiospermopsida	Fabales	Fabaceae	Astragalus chingianus
Angiospermae	Angiospermopsida	Fabales	Fabaceae	Astragalus densiflorus
Angiospermae	Angiospermopsida	Fabales	Fabaceae	Astragalus dilutus
Angiospermae	Angiospermopsida	Fabales	Fabaceae	Astragalus discolor
Angiospermae	Angiospermopsida	Fabales	Fabaceae	Astragalus dschangartensis
Angiospermae	Angiospermopsida	Fabales	Fabaceae	Astragalus dschimensis
Angiospermae	Angiospermopsida	Fabales	Fabaceae	Astragalus dsharkenticus
Angiospermae	Angiospermopsida	Fabales	Fabaceae	Astragalus efoliolatus
Angiospermae	Angiospermopsida	Fabales	Fabaceae	Astragalus ellipsoideus
Angiospermae	Angiospermopsida	Fabales	Fabaceae	Astragalus galactites
Angiospermae	Angiospermopsida	Fabales	Fabaceae	Astragalus grubovii
Angiospermae	Angiospermopsida	Fabales	Fabaceae	Astragalus hamiensis
Angiospermae	Angiospermopsida	Fabales	Fabaceae	Astragalus hoantchy
Angiospermae	Angiospermopsida	Fabales	Fabaceae	Astragalus jiuquanensis
Angiospermae	Angiospermopsida	Fabales	Fabaceae	Astragalus kukunoricus
Angiospermae	Angiospermopsida	Fabales	Fabaceae	Astragalus lehmannianus
Angiospermae	Angiospermopsida	Fabales	Fabaceae	Astragalus macrotrichus
Angiospermae	Angiospermopsida	Fabales	Fabaceae	Astragalus mahoschanicus
Angiospermae	Angiospermopsida	Fabales	Fabaceae	Astragalus melilotoides
Angiospermae	Angiospermopsida	Fabales	Fabaceae	Astragalus membranaceus
Angiospermae	Angiospermopsida	Fabales	Fabaceae	Astragalus mongutensis
Angiospermae	Angiospermopsida	Fabales	Fabaceae	Astragalus monophyllus
Angiospermae	Angiospermopsida	Fabales	Fabaceae	Astragalus nematodes
Angiospermae	Angiospermopsida	Fabales	Fabaceae	Astragalus nematodioides
Angiospermae	Angiospermopsida	Fabales	Fabaceae	Astragalus nivalis
Angiospermae	Angiospermopsida	Fabales	Fabaceae	Astragalus pavlovii
Angiospermae	Angiospermopsida	Fabales	Fabaceae	Astragalus petraeus
Angiospermae	Angiospermopsida	Fabales	Fabaceae	Astragalus polycladus
Angiospermae	Angiospermopsida	Fabales	Fabaceae	Astragalus pseudoscaberrimus
Angiospermae	Angiospermopsida	Fabales	Fabaceae	Astragalus saccocalyx
Angiospermae	Angiospermopsida	Fabales	Fabaceae	Astragalus scaberrimus
Angiospermae	Angiospermopsida	Fabales	Fabaceae	Astragalus stenoceras
Angiospermae	Angiospermopsida	Fabales	Fabaceae	Astragalus sulcatus
Angiospermae	Angiospermopsida	Fabales	Fabaceae	Astragalus tataricus
Angiospermae	Angiospermopsida	Fabales	Fabaceae	Astragalus tibetanus
Angiospermae	Angiospermopsida	Fabales	Fabaceae	Astragalus variabilis
Angiospermae	Angiospermopsida	Fabales	Fabaceae	Astragalus yumenensis
Angiospermae	Angiospermopsida	Fabales	Fabaceae	Astragalus zacharensis
Angiospermae	Angiospermopsida	Caryophyllales	Polygonaceae	Atraphaxis bracteata
Angiospermae	Angiospermopsida	Caryophyllales	Polygonaceae	Atraphaxis compacta
Angiospermae	Angiospermopsida	Caryophyllales	Polygonaceae	Atraphaxis frutescens
Angiospermae	Angiospermopsida	Caryophyllales	Polygonaceae	Atraphaxis manshurica
Angiospermae	Angiospermopsida	Caryophyllales	Polygonaceae	Atraphaxis pungens
Angiospermae	Angiospermopsida	Caryophyllales	Polygonaceae	Atraphaxis spinosa
Angiospermae	Angiospermopsida	Caryophyllales	Amaranthaceae	Atriplex centralasiatica
Angiospermae	Angiospermopsida	Caryophyllales	Amaranthaceae	Atriplex hortensis
Angiospermae	Angiospermopsida	Caryophyllales	Amaranthaceae	Atriplex patens
Angiospermae	Angiospermopsida	Caryophyllales	Amaranthaceae	Atriplex prostrata
Angiospermae	Angiospermopsida	Caryophyllales	Amaranthaceae	Atriplex sibirica
Angiospermae	Angiospermopsida	Caryophyllales	Amaranthaceae	Atriplex tatarica
Angiospermae	Angiospermopsida	Poales	Poaceae	Avena fatua
Angiospermae	Angiospermopsida	Poales	Poaceae	Avena sativa
Angiospermae	Angiospermopsida	Caryophyllales	Amaranthaceae	Axyris amaranthoides
Angiospermae	Angiospermopsida	Caryophyllales	Amaranthaceae	Axyris hybrida
Angiospermae	Angiospermopsida	Caryophyllales	Amaranthaceae	Bassia dasyphylla
Angiospermae	Angiospermopsida	Caryophyllales	Amaranthaceae	Bassia hyssopifolia
Angiospermae	Angiospermopsida	Ranunculales	Ranunculaceae	Batrachium eradicatum
Angiospermae	Angiospermopsida	Poales	Poaceae	Beckmannia syzigachne
Angiospermae	Angiospermopsida	Asterales	Asteraceae	Bellis perennis
Angiospermae	Angiospermopsida	Ranunculales	Berberidaceae	Berberis dubia
Angiospermae	Angiospermopsida	Ranunculales	Berberidaceae	Berberis heteropoda
Angiospermae	Angiospermopsida	Ranunculales	Berberidaceae	Berberis iliensis
Angiospermae	Angiospermopsida	Ranunculales	Berberidaceae	Berberis kaschgarica
Angiospermae	Angiospermopsida	Ranunculales	Berberidaceae	Berberis ulicina
Angiospermae	Angiospermopsida	Apiales	Apiaceae	Berula erecta
Angiospermae	Angiospermopsida	Caryophyllales	Amaranthaceae	Beta vulgaris
Angiospermae	Angiospermopsida	Fagales	Betulaceae	Betula tianschanica
Angiospermae	Angiospermopsida	Asterales	Asteraceae	Bidens tripartita
Angiospermae	Angiospermopsida	Poales	Cyperaceae	Blysmus compressus
Angiospermae	Angiospermopsida	Poales	Cyperaceae	Blysmus rufus
Angiospermae	Angiospermopsida	Poales	Cyperaceae	Blysmus sinocompressus
Angiospermae	Angiospermopsida	Poales	Cyperaceae	Bolboschoenus planiculmis
Angiospermae	Angiospermopsida	Poales	Cyperaceae	Bolboschoenus strobilinus
Angiospermae	Angiospermopsida	Poales	Cyperaceae	Bolboschoenus yagara
Angiospermae	Angiospermopsida	Poales	Poaceae	Bothriochloa bladhii
Angiospermae	Angiospermopsida	Poales	Poaceae	Bothriochloa ischaemum
Angiospermae	Angiospermopsida	Boraginales	Boraginaceae	Bothriospermum kusnezowii
Angiospermae	Angiospermopsida	Asterales	Asteraceae	Brachanthemum pulvinatum
Angiospermae	Angiospermopsida	Asterales	Asteraceae	Brachyactis roylei
Angiospermae	Angiospermopsida	Brassicales	Brassicaceae	Brassica brevirostrata
Angiospermae	Angiospermopsida	Brassicales	Brassicaceae	Braya rosea
Angiospermae	Angiospermopsida	Poales	Poaceae	Bromus inermis
Angiospermae	Angiospermopsida	Apiales	Apiaceae	Bupleurum smithii
Angiospermae	Angiospermopsida	Apiales	Apiaceae	Bupleurum yinchowense
Angiospermae	Angiospermopsida	Poales	Poaceae	Calamagrostis emodensis
Angiospermae	Angiospermopsida	Poales	Poaceae	Calamagrostis epigeios
Angiospermae	Angiospermopsida	Poales	Poaceae	Calamagrostis macilenta
Angiospermae	Angiospermopsida	Poales	Poaceae	Calamagrostis macrolepis
Angiospermae	Angiospermopsida	Poales	Poaceae	Calamagrostis pseudophragmites
Angiospermae	Angiospermopsida	Asterales	Asteraceae	Calendula officinalis
Angiospermae	Angiospermopsida	Ranunculales	Ranunculaceae	Callianthemum alatavicum
Angiospermae	Angiospermopsida	Caryophyllales	Polygonaceae	Calligonum alaschanicum
Angiospermae	Angiospermopsida	Caryophyllales	Polygonaceae	Calligonum arborescens
Angiospermae	Angiospermopsida	Caryophyllales	Polygonaceae	Calligonum gobicum
Angiospermae	Angiospermopsida	Caryophyllales	Polygonaceae	Calligonum mongolicum
Angiospermae	Angiospermopsida	Caryophyllales	Polygonaceae	Calligonum pumilum
Angiospermae	Angiospermopsida	Caryophyllales	Polygonaceae	Calligonum rubicundum
Angiospermae	Angiospermopsida	Caryophyllales	Polygonaceae	Calligonum trifarium
Angiospermae	Angiospermopsida	Caryophyllales	Polygonaceae	Calligonum zaidamense
Angiospermae	Angiospermopsida	Solanales	Convolvulaceae	Calystegia sepium
Angiospermae	Angiospermopsida	Fabales	Fabaceae	Campylotropis macrocarpa
Angiospermae	Angiospermopsida	Asterales	Asteraceae	Cancrinia discoidea
Angiospermae	Angiospermopsida	Asterales	Asteraceae	Cancrinia lasiocarpa
Angiospermae	Angiospermopsida	Rosales	Cannabaceae	Cannabis sativa
Angiospermae	Angiospermopsida	Brassicales	Capparaceae	Capparis himalayensis
Angiospermae	Angiospermopsida	Brassicales	Capparaceae	Capparis spinosa
Angiospermae	Angiospermopsida	Brassicales	Brassicaceae	Capsella bursa-pastoris
Angiospermae	Angiospermopsida	Fabales	Fabaceae	Caragana acanthophylla
Angiospermae	Angiospermopsida	Fabales	Fabaceae	Caragana brachypoda
Angiospermae	Angiospermopsida	Fabales	Fabaceae	Caragana hololeuca
Angiospermae	Angiospermopsida	Fabales	Fabaceae	Caragana jubata
Angiospermae	Angiospermopsida	Fabales	Fabaceae	Caragana korshinskii
Angiospermae	Angiospermopsida	Fabales	Fabaceae	Caragana leucophloea
Angiospermae	Angiospermopsida	Fabales	Fabaceae	Caragana microphylla
Angiospermae	Angiospermopsida	Fabales	Fabaceae	Caragana opulens
Angiospermae	Angiospermopsida	Fabales	Fabaceae	Caragana pleiophylla
Angiospermae	Angiospermopsida	Fabales	Fabaceae	Caragana polourensis
Angiospermae	Angiospermopsida	Fabales	Fabaceae	Caragana pruinosa
Angiospermae	Angiospermopsida	Fabales	Fabaceae	Caragana roborovskyi
Angiospermae	Angiospermopsida	Fabales	Fabaceae	Caragana stenophylla
Angiospermae	Angiospermopsida	Fabales	Fabaceae	Caragana tragacanthoides
Angiospermae	Angiospermopsida	Fabales	Fabaceae	Caragana turfanensis
Angiospermae	Angiospermopsida	Brassicales	Brassicaceae	Cardaria draba
Angiospermae	Angiospermopsida	Brassicales	Brassicaceae	Cardaria pubescens
Angiospermae	Angiospermopsida	Brassicales	Brassicaceae	Cardaria repens
Angiospermae	Angiospermopsida	Asterales	Asteraceae	Carduus acanthoides
Angiospermae	Angiospermopsida	Poales	Cyperaceae	Carex aridula
Angiospermae	Angiospermopsida	Poales	Cyperaceae	Carex atrofusca
Angiospermae	Angiospermopsida	Poales	Cyperaceae	Carex coriophora
Angiospermae	Angiospermopsida	Poales	Cyperaceae	Carex duriuscula
Angiospermae	Angiospermopsida	Poales	Cyperaceae	Carex enervis
Angiospermae	Angiospermopsida	Poales	Cyperaceae	Carex hancockiana
Angiospermae	Angiospermopsida	Poales	Cyperaceae	Carex karoi
Angiospermae	Angiospermopsida	Poales	Cyperaceae	Carex moorcroftii
Angiospermae	Angiospermopsida	Poales	Cyperaceae	Carex orbicularis
Angiospermae	Angiospermopsida	Poales	Cyperaceae	Carex pediformis
Angiospermae	Angiospermopsida	Poales	Cyperaceae	Carex scabrirostris
Angiospermae	Angiospermopsida	Poales	Cyperaceae	Carex stenophylloides
Angiospermae	Angiospermopsida	Poales	Cyperaceae	Carex subpediformis
Angiospermae	Angiospermopsida	Poales	Cyperaceae	Carex tangulashanensis
Angiospermae	Angiospermopsida	Asterales	Asteraceae	Carthamus tinctorius
Angiospermae	Angiospermopsida	Apiales	Apiaceae	Carum buriaticum
Angiospermae	Angiospermopsida	Apiales	Apiaceae	Carum carvi
Angiospermae	Angiospermopsida	Lamiales	Lamiaceae	Caryopteris mongholica
Angiospermae	Angiospermopsida	Asterales	Asteraceae	Centaurea moschata
Angiospermae	Angiospermopsida	Gentianales	Gentianaceae	Centaurium pulchellum
Angiospermae	Angiospermopsida	Caryophyllales	Caryophyllaceae	Cerastium arvense
Angiospermae	Angiospermopsida	Caryophyllales	Caryophyllaceae	Cerastium fontanum
Angiospermae	Angiospermopsida	Caryophyllales	Caryophyllaceae	Cerastium pusillum
Angiospermae	Angiospermopsida	Caryophyllales	Caryophyllaceae	Cerastium tianschanicum
Angiospermae	Angiospermopsida	Caryophyllales	Amaranthaceae	Ceratocarpus arenarius
Angiospermae	Angiospermopsida	Caryophyllales	Amaranthaceae	Ceratoides compacta
Angiospermae	Angiospermopsida	Caryophyllales	Amaranthaceae	Ceratoides ewersmanniana
Angiospermae	Angiospermopsida	Caryophyllales	Amaranthaceae	Ceratoides latens
Angiospermae	Angiospermopsida	Rosales	Rosaceae	Chamaerhodos canescens
Angiospermae	Angiospermopsida	Rosales	Rosaceae	Chamaerhodos erecta
Angiospermae	Angiospermopsida	Rosales	Rosaceae	Chamaerhodos sabulosa
Angiospermae	Angiospermopsida	Myrtales	Onagraceae	Chamerion latifolium
Angiospermae	Angiospermopsida	Caryophyllales	Amaranthaceae	Chenopodium album
Angiospermae	Angiospermopsida	Caryophyllales	Amaranthaceae	Chenopodium aristatum
Angiospermae	Angiospermopsida	Caryophyllales	Amaranthaceae	Chenopodium botrys
Angiospermae	Angiospermopsida	Caryophyllales	Amaranthaceae	Chenopodium ficifolium
Angiospermae	Angiospermopsida	Caryophyllales	Amaranthaceae	Chenopodium foetidum
Angiospermae	Angiospermopsida	Caryophyllales	Amaranthaceae	Chenopodium foliosum
Angiospermae	Angiospermopsida	Caryophyllales	Amaranthaceae	Chenopodium glaucum
Angiospermae	Angiospermopsida	Caryophyllales	Amaranthaceae	Chenopodium hybridum
Angiospermae	Angiospermopsida	Caryophyllales	Amaranthaceae	Chenopodium iljinii
Angiospermae	Angiospermopsida	Caryophyllales	Amaranthaceae	Chenopodium karoi
Angiospermae	Angiospermopsida	Caryophyllales	Amaranthaceae	Chenopodium prostratum
Angiospermae	Angiospermopsida	Caryophyllales	Amaranthaceae	Chenopodium strictum
Angiospermae	Angiospermopsida	Fabales	Fabaceae	Chesneya mongolica
Angiospermae	Angiospermopsida	Poales	Poaceae	Chloris virgata
Angiospermae	Angiospermopsida	Asterales	Asteraceae	Chondrilla brevirostris
Angiospermae	Angiospermopsida	Asterales	Asteraceae	Chondrilla phaeocephala
Angiospermae	Angiospermopsida	Asterales	Asteraceae	Chondrilla piptocoma
Angiospermae	Angiospermopsida	Brassicales	Brassicaceae	Chorispora bungeana
Angiospermae	Angiospermopsida	Brassicales	Brassicaceae	Chorispora sibirica
Angiospermae	Angiospermopsida	Brassicales	Brassicaceae	Chorispora songarica
Angiospermae	Angiospermopsida	Brassicales	Brassicaceae	Christolea crassifolia
Angiospermae	Angiospermopsida	Brassicales	Brassicaceae	Christolea kashgarica
Angiospermae	Angiospermopsida	Asterales	Asteraceae	Chrysanthemum chanetii
Angiospermae	Angiospermopsida	Fabales	Fabaceae	Cicer microphyllum
Angiospermae	Angiospermopsida	Asterales	Asteraceae	Cicerbita azurea
Angiospermae	Angiospermopsida	Apiales	Apiaceae	Cicuta virosa
Angiospermae	Angiospermopsida	Asterales	Asteraceae	Cirsium arvense
Angiospermae	Angiospermopsida	Asterales	Asteraceae	Cirsium lanatum
Angiospermae	Angiospermopsida	Lamiales	Orobanchaceae	Cistanche deserticola
Angiospermae	Angiospermopsida	Lamiales	Orobanchaceae	Cistanche salsa
Angiospermae	Angiospermopsida	Lamiales	Orobanchaceae	Cistanche sinensis
Angiospermae	Angiospermopsida	Poales	Poaceae	Cleistogenes songorica
Angiospermae	Angiospermopsida	Ranunculales	Ranunculaceae	Clematis aethusifolia
Angiospermae	Angiospermopsida	Ranunculales	Ranunculaceae	Clematis brevicaudata
Angiospermae	Angiospermopsida	Ranunculales	Ranunculaceae	Clematis canescens
Angiospermae	Angiospermopsida	Ranunculales	Ranunculaceae	Clematis fruticosa
Angiospermae	Angiospermopsida	Ranunculales	Ranunculaceae	Clematis glauca
Angiospermae	Angiospermopsida	Ranunculales	Ranunculaceae	Clematis intricata
Angiospermae	Angiospermopsida	Ranunculales	Ranunculaceae	Clematis macropetala
Angiospermae	Angiospermopsida	Ranunculales	Ranunculaceae	Clematis orientalis
Angiospermae	Angiospermopsida	Ranunculales	Ranunculaceae	Clematis sibirica
Angiospermae	Angiospermopsida	Ranunculales	Ranunculaceae	Clematis tangutica
Angiospermae	Angiospermopsida	Poales	Poaceae	Clinelymus cylindricus
Angiospermae	Angiospermopsida	Poales	Poaceae	Clinelymus nutans
Angiospermae	Angiospermopsida	Asterales	Campanulaceae	Codonopsis clematidea
Angiospermae	Angiospermopsida	Rosales	Rosaceae	Comarum salesovianum
Angiospermae	Angiospermopsida	Gentianales	Gentianaceae	Comastoma falcatum
Angiospermae	Angiospermopsida	Gentianales	Gentianaceae	Comastoma polycladum
Angiospermae	Angiospermopsida	Gentianales	Gentianaceae	Comastoma pulmonarium
Angiospermae	Angiospermopsida	Gentianales	Gentianaceae	Comastoma tenellum
Angiospermae	Angiospermopsida	Ranunculales	Ranunculaceae	Consolida rugulosa
Angiospermae	Angiospermopsida	Solanales	Convolvulaceae	Convolvulus ammannii
Angiospermae	Angiospermopsida	Solanales	Convolvulaceae	Convolvulus arvensis
Angiospermae	Angiospermopsida	Solanales	Convolvulaceae	Convolvulus fruticosus
Angiospermae	Angiospermopsida	Solanales	Convolvulaceae	Convolvulus gortschakovii
Angiospermae	Angiospermopsida	Solanales	Convolvulaceae	Convolvulus tragacanthoides
Angiospermae	Angiospermopsida	Apiales	Apiaceae	Coriandrum sativum
Angiospermae	Angiospermopsida	Caryophyllales	Amaranthaceae	Corispermum chinganicum
Angiospermae	Angiospermopsida	Caryophyllales	Amaranthaceae	Corispermum declinatum
Angiospermae	Angiospermopsida	Caryophyllales	Amaranthaceae	Corispermum heptapotamicum
Angiospermae	Angiospermopsida	Caryophyllales	Amaranthaceae	Corispermum lehmannianum
Angiospermae	Angiospermopsida	Caryophyllales	Amaranthaceae	Corispermum mongolicum
Angiospermae	Angiospermopsida	Caryophyllales	Amaranthaceae	Corispermum orientale
Angiospermae	Angiospermopsida	Caryophyllales	Amaranthaceae	Corispermum patelliforme
Angiospermae	Angiospermopsida	Caryophyllales	Amaranthaceae	Corispermum stauntonii
Angiospermae	Angiospermopsida	Fabales	Fabaceae	Coronilla varia
Angiospermae	Angiospermopsida	Ericales	Primulaceae	Cortusa matthioli
Angiospermae	Angiospermopsida	Ranunculales	Papaveraceae	Corydalis adunca
Angiospermae	Angiospermopsida	Ranunculales	Papaveraceae	Corydalis alaschanica
Angiospermae	Angiospermopsida	Ranunculales	Papaveraceae	Corydalis hendersonii
Angiospermae	Angiospermopsida	Ranunculales	Papaveraceae	Corydalis ophiocarpa
Angiospermae	Angiospermopsida	Ranunculales	Papaveraceae	Corydalis punicea
Angiospermae	Angiospermopsida	Ranunculales	Papaveraceae	Corydalis trachycarpa
Angiospermae	Angiospermopsida	Rosales	Rosaceae	Cotoneaster acutifolius
Angiospermae	Angiospermopsida	Rosales	Rosaceae	Cotoneaster integerrimus
Angiospermae	Angiospermopsida	Rosales	Rosaceae	Cotoneaster melanocarpus
Angiospermae	Angiospermopsida	Rosales	Rosaceae	Cotoneaster mongolicus
Angiospermae	Angiospermopsida	Rosales	Rosaceae	Cotoneaster multiflorus
Angiospermae	Angiospermopsida	Rosales	Rosaceae	Cotoneaster oliganthus
Angiospermae	Angiospermopsida	Rosales	Rosaceae	Cotoneaster soongoricus
Angiospermae	Angiospermopsida	Rosales	Rosaceae	Cotoneaster submultiflorus
Angiospermae	Angiospermopsida	Rosales	Rosaceae	Cotoneaster zabelii
Angiospermae	Angiospermopsida	Asterales	Asteraceae	Cousinia sclerolepis
Angiospermae	Angiospermopsida	Rosales	Rosaceae	Crataegus pinnatifida
Angiospermae	Angiospermopsida	Asterales	Asteraceae	Cremanthodium plantagineum
Angiospermae	Angiospermopsida	Asterales	Asteraceae	Crepidiastrum denticulatum
Angiospermae	Angiospermopsida	Asterales	Asteraceae	Crepidiastrum sonchifolium
Angiospermae	Angiospermopsida	Asterales	Asteraceae	Crepidiastrum tenuifolium
Angiospermae	Angiospermopsida	Asterales	Asteraceae	Crepis crocea
Angiospermae	Angiospermopsida	Asterales	Asteraceae	Crepis flexuosa
Angiospermae	Angiospermopsida	Asterales	Asteraceae	Crepis sibirica
Angiospermae	Angiospermopsida	Poales	Poaceae	Crypsis aculeata
Angiospermae	Angiospermopsida	Poales	Poaceae	Crypsis schoenoides
Angiospermae	Angiospermopsida	Apiales	Apiaceae	Cuminum cyminum
Angiospermae	Angiospermopsida	Solanales	Convolvulaceae	Cuscuta chinensis
Angiospermae	Angiospermopsida	Solanales	Convolvulaceae	Cuscuta europaea
Angiospermae	Angiospermopsida	Solanales	Convolvulaceae	Cuscuta japonica
Angiospermae	Angiospermopsida	Solanales	Convolvulaceae	Cuscuta lupuliformis
Angiospermae	Angiospermopsida	Rosales	Rosaceae	Cydonia oblonga
Angiospermae	Angiospermopsida	Lamiales	Orobanchaceae	Cymbaria mongolica
Angiospermae	Angiospermopsida	Gentianales	Apocynaceae	Cynanchum acutum
Angiospermae	Angiospermopsida	Gentianales	Apocynaceae	Cynanchum bungei
Angiospermae	Angiospermopsida	Gentianales	Apocynaceae	Cynanchum cathayense
Angiospermae	Angiospermopsida	Gentianales	Apocynaceae	Cynanchum chinense
Angiospermae	Angiospermopsida	Gentianales	Apocynaceae	Cynanchum komarovii
Angiospermae	Angiospermopsida	Gentianales	Apocynaceae	Cynanchum paniculatum
Angiospermae	Angiospermopsida	Gentianales	Apocynaceae	Cynanchum sibiricum
Angiospermae	Angiospermopsida	Gentianales	Apocynaceae	Cynanchum thesioides
Angiospermae	Angiospermopsida	Poales	Poaceae	Cynodon dactylon
Angiospermae	Angiospermopsida	Boraginales	Boraginaceae	Cynoglossum viridiflorum
Angiospermae	Angiospermopsida	Saxifragales	Cynomoriaceae	Cynomorium coccineum
Angiospermae	Angiospermopsida	Saxifragales	Cynomoriaceae	Cynomorium songaricum
Angiospermae	Angiospermopsida	Poales	Cyperaceae	Cyperus difformis
Angiospermae	Angiospermopsida	Poales	Cyperaceae	Cyperus fuscus
Angiospermae	Angiospermopsida	Asparagales	Orchidaceae	Dactylorhiza hatagirea
Angiospermae	Angiospermopsida	Rosales	Rosaceae	Dasiphora parvifolia
Angiospermae	Angiospermopsida	Solanales	Solanaceae	Datura stramonium
Angiospermae	Angiospermopsida	Solanales	Solanaceae	Datura tatula
Angiospermae	Angiospermopsida	Apiales	Apiaceae	Daucus carota
Angiospermae	Angiospermopsida	Ranunculales	Ranunculaceae	Delphinium albocoeruleum
Angiospermae	Angiospermopsida	Ranunculales	Ranunculaceae	Delphinium candelabrum
Angiospermae	Angiospermopsida	Ranunculales	Ranunculaceae	Delphinium grandiflorum
Angiospermae	Angiospermopsida	Ranunculales	Ranunculaceae	Delphinium mollipilum
Angiospermae	Angiospermopsida	Ranunculales	Ranunculaceae	Delphinium nordhagenii
Angiospermae	Angiospermopsida	Ranunculales	Ranunculaceae	Delphinium siwanense
Angiospermae	Angiospermopsida	Asterales	Asteraceae	Dendranthema chanetii
Angiospermae	Angiospermopsida	Brassicales	Brassicaceae	Descurainia sophia
Angiospermae	Angiospermopsida	Poales	Poaceae	Deyeuxia macilenta
Angiospermae	Angiospermopsida	Poales	Poaceae	Deyeuxia scabrescens
Angiospermae	Angiospermopsida	Poales	Poaceae	Deyeuxia tianschanica
Angiospermae	Angiospermopsida	Caryophyllales	Caryophyllaceae	Dianthus barbatus
Angiospermae	Angiospermopsida	Caryophyllales	Caryophyllaceae	Dianthus chinensis
Angiospermae	Angiospermopsida	Caryophyllales	Caryophyllaceae	Dianthus superbus
Angiospermae	Angiospermopsida	Malvales	Thymelaeaceae	Diarthron linifolium
Angiospermae	Angiospermopsida	Poales	Poaceae	Digitaria violascens
Angiospermae	Angiospermopsida	Brassicales	Brassicaceae	Dilophia ebracteata
Angiospermae	Angiospermopsida	Brassicales	Brassicaceae	Dilophia salsa
Angiospermae	Angiospermopsida	Lamiales	Phrymaceae	Dodartia orientalis
Angiospermae	Angiospermopsida	Brassicales	Brassicaceae	Dontostemon elegans
Angiospermae	Angiospermopsida	Brassicales	Brassicaceae	Dontostemon senilis
Angiospermae	Angiospermopsida	Brassicales	Brassicaceae	Draba altaica
Angiospermae	Angiospermopsida	Brassicales	Brassicaceae	Draba ladyginii
Angiospermae	Angiospermopsida	Brassicales	Brassicaceae	Draba mongolica
Angiospermae	Angiospermopsida	Brassicales	Brassicaceae	Draba nemorosa
Angiospermae	Angiospermopsida	Brassicales	Brassicaceae	Draba oreades
Angiospermae	Angiospermopsida	Lamiales	Lamiaceae	Dracocephalum bipinnatum
Angiospermae	Angiospermopsida	Lamiales	Lamiaceae	Dracocephalum fruticulosum
Angiospermae	Angiospermopsida	Lamiales	Lamiaceae	Dracocephalum grandiflorum
Angiospermae	Angiospermopsida	Lamiales	Lamiaceae	Dracocephalum heterophyllum
Angiospermae	Angiospermopsida	Lamiales	Lamiaceae	Dracocephalum integrifolium
Angiospermae	Angiospermopsida	Lamiales	Lamiaceae	Dracocephalum moldavica
Angiospermae	Angiospermopsida	Lamiales	Lamiaceae	Dracocephalum nutans
Angiospermae	Angiospermopsida	Lamiales	Lamiaceae	Dracocephalum origanoides
Angiospermae	Angiospermopsida	Lamiales	Lamiaceae	Dracocephalum truncatum
Angiospermae	Angiospermopsida	Poales	Poaceae	Echinochloa crusgalli
Angiospermae	Angiospermopsida	Asterales	Asteraceae	Echinops gmelinii
Angiospermae	Angiospermopsida	Asterales	Asteraceae	Echinops humilis
Angiospermae	Angiospermopsida	Asterales	Asteraceae	Echinops nanus
Angiospermae	Angiospermopsida	Asterales	Asteraceae	Echinops przewalskyi
Angiospermae	Angiospermopsida	Asterales	Asteraceae	Elachanthemum intricatum
Angiospermae	Angiospermopsida	Rosales	Elaeagnaceae	Elaeagnus angustata
Angiospermae	Angiospermopsida	Rosales	Elaeagnaceae	Elaeagnus angustifolia
Angiospermae	Angiospermopsida	Rosales	Elaeagnaceae	Elaeagnus oxycarpa
Angiospermae	Angiospermopsida	Poales	Cyperaceae	Eleocharis intersita
Angiospermae	Angiospermopsida	Poales	Cyperaceae	Eleocharis quinqueflora
Angiospermae	Angiospermopsida	Poales	Cyperaceae	Eleocharis uniglumis
Angiospermae	Angiospermopsida	Poales	Cyperaceae	Eleocharis valleculosa
Angiospermae	Angiospermopsida	Lamiales	Lamiaceae	Elsholtzia densa
Angiospermae	Angiospermopsida	Poales	Poaceae	Elymus cylindricus
Angiospermae	Angiospermopsida	Poales	Poaceae	Elymus dahuricus
Angiospermae	Angiospermopsida	Poales	Poaceae	Elymus mutabilis
Angiospermae	Angiospermopsida	Poales	Poaceae	Elymus nutans
Angiospermae	Angiospermopsida	Poales	Poaceae	Elymus sibiricus
Angiospermae	Angiospermopsida	Poales	Poaceae	Elymus tangutorum
Angiospermae	Angiospermopsida	Poales	Poaceae	Elytrigia repens
Angiospermae	Angiospermopsida	Poales	Poaceae	Enneapogon desvauxii
Gymnospermae	Gymonospermopsida	Ephedrales	Ephedraceae	Ephedra distachya
Gymnospermae	Gymonospermopsida	Ephedrales	Ephedraceae	Ephedra equisetina
Gymnospermae	Gymonospermopsida	Ephedrales	Ephedraceae	Ephedra glauca
Gymnospermae	Gymonospermopsida	Ephedrales	Ephedraceae	Ephedra intermedia
Gymnospermae	Gymonospermopsida	Ephedrales	Ephedraceae	Ephedra przewalskii
Gymnospermae	Gymonospermopsida	Ephedrales	Ephedraceae	Ephedra regeliana
Gymnospermae	Gymonospermopsida	Ephedrales	Ephedraceae	Ephedra rituensis
Angiospermae	Angiospermopsida	Myrtales	Onagraceae	Epilobium angustifolium
Angiospermae	Angiospermopsida	Myrtales	Onagraceae	Epilobium cephalostigma
Angiospermae	Angiospermopsida	Myrtales	Onagraceae	Epilobium hirsutum
Angiospermae	Angiospermopsida	Myrtales	Onagraceae	Epilobium minutiflorum
Angiospermae	Angiospermopsida	Myrtales	Onagraceae	Epilobium palustre
Angiospermae	Angiospermopsida	Asparagales	Orchidaceae	Epipactis helleborine
Angiospermae	Angiospermopsida	Poales	Poaceae	Eragrostis cilianensis
Angiospermae	Angiospermopsida	Poales	Poaceae	Eragrostis minor
Angiospermae	Angiospermopsida	Poales	Poaceae	Eragrostis pilosa
Angiospermae	Angiospermopsida	Poales	Poaceae	Eragrostis poaeoides
Angiospermae	Angiospermopsida	Asterales	Asteraceae	Erigeron acris
Angiospermae	Angiospermopsida	Asterales	Asteraceae	Erigeron annuus
Angiospermae	Angiospermopsida	Asterales	Asteraceae	Erigeron aurantiacus
Angiospermae	Angiospermopsida	Asterales	Asteraceae	Erigeron elongatus
Angiospermae	Angiospermopsida	Asterales	Asteraceae	Erigeron oreades
Angiospermae	Angiospermopsida	Asterales	Asteraceae	Erigeron schmalhausenii
Angiospermae	Angiospermopsida	Asterales	Asteraceae	Erigeron tianschanicus
Angiospermae	Angiospermopsida	Apiales	Apiaceae	Eriocycla pelliotii
Angiospermae	Angiospermopsida	Boraginales	Boraginaceae	Eritrichium borealisinense
Angiospermae	Angiospermopsida	Boraginales	Boraginaceae	Eritrichium latifolium
Angiospermae	Angiospermopsida	Boraginales	Boraginaceae	Eritrichium pamiricum
Angiospermae	Angiospermopsida	Boraginales	Boraginaceae	Eritrichium pauciflorum
Angiospermae	Angiospermopsida	Boraginales	Boraginaceae	Eritrichium pseudolatifolium
Angiospermae	Angiospermopsida	Boraginales	Boraginaceae	Eritrichium subjacquemontii
Angiospermae	Angiospermopsida	Boraginales	Boraginaceae	Eritrichium tangkulaense
Angiospermae	Angiospermopsida	Geraniales	Geraniaceae	Erodium hoefftianum
Angiospermae	Angiospermopsida	Geraniales	Geraniaceae	Erodium stephanianum
Angiospermae	Angiospermopsida	Geraniales	Geraniaceae	Erodium tibetanum
Angiospermae	Angiospermopsida	Brassicales	Brassicaceae	Eruca sativa
Angiospermae	Angiospermopsida	Brassicales	Brassicaceae	Erysimum chamaephyton
Angiospermae	Angiospermopsida	Brassicales	Brassicaceae	Erysimum cheiranthoides
Angiospermae	Angiospermopsida	Brassicales	Brassicaceae	Erysimum hieraciifolium
Angiospermae	Angiospermopsida	Celastrales	Celastraceae	Euonymus bungeanus
Angiospermae	Angiospermopsida	Celastrales	Celastraceae	Euonymus maackii
Angiospermae	Angiospermopsida	Malpighiales	Euphorbiaceae	Euphorbia altotibetica
Angiospermae	Angiospermopsida	Malpighiales	Euphorbiaceae	Euphorbia esula
Angiospermae	Angiospermopsida	Malpighiales	Euphorbiaceae	Euphorbia humifusa
Angiospermae	Angiospermopsida	Malpighiales	Euphorbiaceae	Euphorbia kansui
Angiospermae	Angiospermopsida	Malpighiales	Euphorbiaceae	Euphorbia lunulata
Angiospermae	Angiospermopsida	Malpighiales	Euphorbiaceae	Euphorbia pseudochamaesyce
Angiospermae	Angiospermopsida	Malpighiales	Euphorbiaceae	Euphorbia soongarica
Angiospermae	Angiospermopsida	Malpighiales	Euphorbiaceae	Euphorbia tibetica
Angiospermae	Angiospermopsida	Lamiales	Orobanchaceae	Euphrasia pectinata
Angiospermae	Angiospermopsida	Lamiales	Orobanchaceae	Euphrasia regelii
Angiospermae	Angiospermopsida	Caryophyllales	Amaranthaceae	Eurotia arborescens
Angiospermae	Angiospermopsida	Caryophyllales	Amaranthaceae	Eurotia ceratoides
Angiospermae	Angiospermopsida	Brassicales	Brassicaceae	Eutrema edwardsii
Angiospermae	Angiospermopsida	Brassicales	Brassicaceae	Eutrema heterophyllum
Angiospermae	Angiospermopsida	Caryophyllales	Polygonaceae	Fagopyrum esculentum
Angiospermae	Angiospermopsida	Caryophyllales	Polygonaceae	Fallopia aubertii
Angiospermae	Angiospermopsida	Caryophyllales	Polygonaceae	Fallopia convolvulus
Angiospermae	Angiospermopsida	Lamiales	Lamiaceae	Fedtschenkiella staminea
Angiospermae	Angiospermopsida	Apiales	Apiaceae	Ferula bungeana
Angiospermae	Angiospermopsida	Poales	Poaceae	Festuca amblyodes
Angiospermae	Angiospermopsida	Poales	Poaceae	Festuca brachyphylla
Angiospermae	Angiospermopsida	Poales	Poaceae	Festuca coelestis
Angiospermae	Angiospermopsida	Poales	Poaceae	Festuca olgae
Angiospermae	Angiospermopsida	Poales	Poaceae	Festuca ovina
Angiospermae	Angiospermopsida	Poales	Poaceae	Festuca rubra
Angiospermae	Angiospermopsida	Poales	Poaceae	Festuca sulcata
Angiospermae	Angiospermopsida	Poales	Poaceae	Festuca valesiaca
Angiospermae	Angiospermopsida	Rosales	Moraceae	Ficus carica
Angiospermae	Angiospermopsida	Apiales	Apiaceae	Foeniculum vulgare
Angiospermae	Angiospermopsida	Caryophyllales	Frankeniaceae	Frankenia pulverulenta
Angiospermae	Angiospermopsida	Lamiales	Oleaceae	Fraxinus sogdiana
Angiospermae	Angiospermopsida	Liliales	Liliaceae	Gagea pauciflora
Angiospermae	Angiospermopsida	Asterales	Asteraceae	Galatella tianschanica
Angiospermae	Angiospermopsida	Gentianales	Rubiaceae	Galium aparine
Angiospermae	Angiospermopsida	Gentianales	Rubiaceae	Galium boreale
Angiospermae	Angiospermopsida	Gentianales	Rubiaceae	Galium dahuricum
Angiospermae	Angiospermopsida	Gentianales	Rubiaceae	Galium exile
Angiospermae	Angiospermopsida	Gentianales	Rubiaceae	Galium pauciflorum
Angiospermae	Angiospermopsida	Gentianales	Rubiaceae	Galium pseudoasprellum
Angiospermae	Angiospermopsida	Gentianales	Rubiaceae	Galium pusillosetosum
Angiospermae	Angiospermopsida	Gentianales	Rubiaceae	Galium tricornutum
Angiospermae	Angiospermopsida	Gentianales	Rubiaceae	Galium verum
Angiospermae	Angiospermopsida	Boraginales	Boraginaceae	Gastrocotyle hispida
Angiospermae	Angiospermopsida	Gentianales	Gentianaceae	Gentiana dahurica
Angiospermae	Angiospermopsida	Gentianales	Gentianaceae	Gentiana prolata
Angiospermae	Angiospermopsida	Gentianales	Gentianaceae	Gentiana prostrata
Angiospermae	Angiospermopsida	Gentianales	Gentianaceae	Gentiana pseudoaquatica
Angiospermae	Angiospermopsida	Gentianales	Gentianaceae	Gentiana riparia
Angiospermae	Angiospermopsida	Gentianales	Gentianaceae	Gentiana siphonantha
Angiospermae	Angiospermopsida	Gentianales	Gentianaceae	Gentiana squarrosa
Angiospermae	Angiospermopsida	Gentianales	Gentianaceae	Gentianella acuta
Angiospermae	Angiospermopsida	Gentianales	Gentianaceae	Gentianella turkestanorum
Angiospermae	Angiospermopsida	Gentianales	Gentianaceae	Gentianopsis barbata
Angiospermae	Angiospermopsida	Gentianales	Gentianaceae	Gentianopsis paludosa
Angiospermae	Angiospermopsida	Geraniales	Geraniaceae	Geranium collinum
Angiospermae	Angiospermopsida	Geraniales	Geraniaceae	Geranium pratense
Angiospermae	Angiospermopsida	Geraniales	Geraniaceae	Geranium pseudosibiricum
Angiospermae	Angiospermopsida	Geraniales	Geraniaceae	Geranium saxatile
Angiospermae	Angiospermopsida	Geraniales	Geraniaceae	Geranium sibiricum
Angiospermae	Angiospermopsida	Ranunculales	Papaveraceae	Glaucium squamigerum
Angiospermae	Angiospermopsida	Ericales	Primulaceae	Glaux maritima
Angiospermae	Angiospermopsida	Poales	Poaceae	Glyceria plicata
Angiospermae	Angiospermopsida	Fabales	Fabaceae	Glycyrrhiza aspera
Angiospermae	Angiospermopsida	Fabales	Fabaceae	Glycyrrhiza glabra
Angiospermae	Angiospermopsida	Fabales	Fabaceae	Glycyrrhiza inflata
Angiospermae	Angiospermopsida	Fabales	Fabaceae	Glycyrrhiza pallidiflora
Angiospermae	Angiospermopsida	Fabales	Fabaceae	Glycyrrhiza squamulosa
Angiospermae	Angiospermopsida	Fabales	Fabaceae	Glycyrrhiza uralensis
Angiospermae	Angiospermopsida	Brassicales	Brassicaceae	Goldbachia laevigata
Angiospermae	Angiospermopsida	Caryophyllales	Amaranthaceae	Gomphrena globosa
Angiospermae	Angiospermopsida	Caryophyllales	Plumbaginaceae	Goniolimon eximium
Angiospermae	Angiospermopsida	Asparagales	Orchidaceae	Goodyera schlechtendaliana
Angiospermae	Angiospermopsida	Malvales	Malvaceae	Gossypium herbaceum
Angiospermae	Angiospermopsida	Malvales	Malvaceae	Gossypium hirsutum
Angiospermae	Angiospermopsida	Caryophyllales	Caryophyllaceae	Gymnocarpos przewalskii
Angiospermae	Angiospermopsida	Caryophyllales	Caryophyllaceae	Gypsophila capituliflora
Angiospermae	Angiospermopsida	Caryophyllales	Caryophyllaceae	Gypsophila licentiana
Angiospermae	Angiospermopsida	Ranunculales	Ranunculaceae	Halerpestes ruthenica
Angiospermae	Angiospermopsida	Ranunculales	Ranunculaceae	Halerpestes sarmentosa
Angiospermae	Angiospermopsida	Ranunculales	Ranunculaceae	Halerpestes tricuspis
Angiospermae	Angiospermopsida	Fabales	Fabaceae	Halimodendron halodendron
Angiospermae	Angiospermopsida	Caryophyllales	Amaranthaceae	Halocnemum strobilaceum
Angiospermae	Angiospermopsida	Caryophyllales	Amaranthaceae	Halogeton arachnoideus
Angiospermae	Angiospermopsida	Caryophyllales	Amaranthaceae	Halogeton glomeratus
Angiospermae	Angiospermopsida	Caryophyllales	Amaranthaceae	Halopeplis pygmaea
Angiospermae	Angiospermopsida	Caryophyllales	Amaranthaceae	Halostachys caspica
Angiospermae	Angiospermopsida	Caryophyllales	Amaranthaceae	Haloxylon ammodendron
Angiospermae	Angiospermopsida	Caryophyllales	Amaranthaceae	Haloxylon persicum
Angiospermae	Angiospermopsida	Sapindales	Rutaceae	Haplophyllum tragacanthoides
Angiospermae	Angiospermopsida	Brassicales	Brassicaceae	Hedinia tibetica
Angiospermae	Angiospermopsida	Fabales	Fabaceae	Hedysarum fruticosum
Angiospermae	Angiospermopsida	Fabales	Fabaceae	Hedysarum multijugum
Angiospermae	Angiospermopsida	Fabales	Fabaceae	Hedysarum neglectum
Angiospermae	Angiospermopsida	Fabales	Fabaceae	Hedysarum polybotrys
Angiospermae	Angiospermopsida	Fabales	Fabaceae	Hedysarum scoparium
Angiospermae	Angiospermopsida	Fabales	Fabaceae	Hedysarum semenovii
Angiospermae	Angiospermopsida	Fabales	Fabaceae	Hedysarum vicioides
Angiospermae	Angiospermopsida	Malvales	Cistaceae	Helianthemum songaricum
Angiospermae	Angiospermopsida	Asterales	Asteraceae	Helianthus annuus
Angiospermae	Angiospermopsida	Poales	Poaceae	Helictotrichon hookeri
Angiospermae	Angiospermopsida	Poales	Poaceae	Helictotrichon mongolicum
Angiospermae	Angiospermopsida	Poales	Poaceae	Helictotrichon pubescens
Angiospermae	Angiospermopsida	Poales	Poaceae	Helictotrichon tibeticum
Angiospermae	Angiospermopsida	Boraginales	Boraginaceae	Heliotropium acutiflorum
Angiospermae	Angiospermopsida	Boraginales	Boraginaceae	Heliotropium ellipticum
Angiospermae	Angiospermopsida	Boraginales	Boraginaceae	Heliotropium lasiocarpum
Angiospermae	Angiospermopsida	Asparagales	Xanthorrhoeaceae	Hemerocallis fulva
Angiospermae	Angiospermopsida	Asterales	Asteraceae	Heteropappus altaicus
Angiospermae	Angiospermopsida	Asterales	Asteraceae	Hexinia polydichotoma
Angiospermae	Angiospermopsida	Malvales	Malvaceae	Hibiscus trionum
Angiospermae	Angiospermopsida	Rosales	Elaeagnaceae	Hippophae rhamnoides
Angiospermae	Angiospermopsida	Lamiales	Plantaginaceae	Hippuris vulgaris
Angiospermae	Angiospermopsida	Caryophyllales	Amaranthaceae	Horaninovia ulicina
Angiospermae	Angiospermopsida	Poales	Poaceae	Hordeum bogdanii
Angiospermae	Angiospermopsida	Poales	Poaceae	Hordeum brevisubulatum
Angiospermae	Angiospermopsida	Poales	Poaceae	Hordeum roshevitzii
Angiospermae	Angiospermopsida	Rosales	Cannabaceae	Humulus lupulus
Angiospermae	Angiospermopsida	Saxifragales	Crassulaceae	Hylotelephium ewersii
Angiospermae	Angiospermopsida	Solanales	Solanaceae	Hyoscyamus niger
Angiospermae	Angiospermopsida	Solanales	Solanaceae	Hyoscyamus pusillus
Angiospermae	Angiospermopsida	Ranunculales	Papaveraceae	Hypecoum leptocarpum
Angiospermae	Angiospermopsida	Caryophyllales	Amaranthaceae	Iljinia regelii
Angiospermae	Angiospermopsida	Lamiales	Bignoniaceae	Incarvillea compacta
Angiospermae	Angiospermopsida	Lamiales	Bignoniaceae	Incarvillea sinensis
Angiospermae	Angiospermopsida	Fabales	Fabaceae	Indigofera tinctoria
Angiospermae	Angiospermopsida	Asterales	Asteraceae	Inula britannica
Angiospermae	Angiospermopsida	Asterales	Asteraceae	Inula caspica
Angiospermae	Angiospermopsida	Asterales	Asteraceae	Inula salsoloides
Angiospermae	Angiospermopsida	Asparagales	Iridaceae	Iris bloudowii
Angiospermae	Angiospermopsida	Asparagales	Iridaceae	Iris halophila
Angiospermae	Angiospermopsida	Asparagales	Iridaceae	Iris lactea
Angiospermae	Angiospermopsida	Asparagales	Iridaceae	Iris loczyi
Angiospermae	Angiospermopsida	Asparagales	Iridaceae	Iris ruthenica
Angiospermae	Angiospermopsida	Asparagales	Iridaceae	Iris tenuifolia
Angiospermae	Angiospermopsida	Brassicales	Brassicaceae	Isatis tinctoria
Angiospermae	Angiospermopsida	Ranunculales	Ranunculaceae	Isopyrum anemonoides
Angiospermae	Angiospermopsida	Asterales	Asteraceae	Ixeridium chinense
Angiospermae	Angiospermopsida	Asterales	Asteraceae	Ixeris chinensis
Angiospermae	Angiospermopsida	Fagales	Juglandaceae	Juglans regia
Angiospermae	Angiospermopsida	Poales	Cyperaceae	Juncellus serotinus
Angiospermae	Angiospermopsida	Poales	Juncaceae	Juncus alatus
Angiospermae	Angiospermopsida	Poales	Juncaceae	Juncus articulatus
Angiospermae	Angiospermopsida	Poales	Juncaceae	Juncus atratus
Angiospermae	Angiospermopsida	Poales	Juncaceae	Juncus bufonius
Angiospermae	Angiospermopsida	Poales	Juncaceae	Juncus castaneus
Angiospermae	Angiospermopsida	Poales	Juncaceae	Juncus compressus
Angiospermae	Angiospermopsida	Poales	Juncaceae	Juncus heptopotamicus
Angiospermae	Angiospermopsida	Poales	Juncaceae	Juncus sphaerocephalus
Angiospermae	Angiospermopsida	Poales	Juncaceae	Juncus thomsonii
Angiospermae	Angiospermopsida	Poales	Juncaceae	Juncus triglumis
Angiospermae	Angiospermopsida	Poales	Juncaceae	Juncus turczaninowii
Gymnospermae	Gymonospermopsida	Cupressales	Cupressaceae	Juniperus chinensis
Gymnospermae	Gymonospermopsida	Cupressales	Cupressaceae	Juniperus przewalskii
Gymnospermae	Gymonospermopsida	Cupressales	Cupressaceae	Juniperus pseudosabina
Gymnospermae	Gymonospermopsida	Cupressales	Cupressaceae	Juniperus rigida
Gymnospermae	Gymonospermopsida	Cupressales	Cupressaceae	Juniperus sabina
Gymnospermae	Gymonospermopsida	Cupressales	Cupressaceae	Juniperus semiglobosa
Angiospermae	Angiospermopsida	Asterales	Asteraceae	Jurinea kaschgarica
Angiospermae	Angiospermopsida	Asterales	Asteraceae	Jurinea mongolica
Angiospermae	Angiospermopsida	Caryophyllales	Amaranthaceae	Kalidium caspicum
Angiospermae	Angiospermopsida	Caryophyllales	Amaranthaceae	Kalidium cuspidatum
Angiospermae	Angiospermopsida	Caryophyllales	Amaranthaceae	Kalidium foliatum
Angiospermae	Angiospermopsida	Caryophyllales	Amaranthaceae	Kalidium gracile
Angiospermae	Angiospermopsida	Caryophyllales	Amaranthaceae	Kalidium schrenkianum
Angiospermae	Angiospermopsida	Asterales	Asteraceae	Karelinia caspia
Angiospermae	Angiospermopsida	Asterales	Asteraceae	Kaschgaria komarovii
Angiospermae	Angiospermopsida	Asterales	Asteraceae	Klasea marginata
Angiospermae	Angiospermopsida	Poales	Cyperaceae	Kobresia capillifolia
Angiospermae	Angiospermopsida	Poales	Cyperaceae	Kobresia deasyi
Angiospermae	Angiospermopsida	Poales	Cyperaceae	Kobresia helanshanica
Angiospermae	Angiospermopsida	Poales	Cyperaceae	Kobresia humilis
Angiospermae	Angiospermopsida	Poales	Cyperaceae	Kobresia myosuroides
Angiospermae	Angiospermopsida	Poales	Cyperaceae	Kobresia schoenoides
Angiospermae	Angiospermopsida	Poales	Cyperaceae	Kobresia stenocarpa
Angiospermae	Angiospermopsida	Caryophyllales	Amaranthaceae	Kochia melanoptera
Angiospermae	Angiospermopsida	Caryophyllales	Amaranthaceae	Kochia prostrata
Angiospermae	Angiospermopsida	Caryophyllales	Amaranthaceae	Kochia scoparia
Angiospermae	Angiospermopsida	Caryophyllales	Amaranthaceae	Kochia sieversiana
Angiospermae	Angiospermopsida	Poales	Poaceae	Koeleria cristata
Angiospermae	Angiospermopsida	Poales	Poaceae	Koeleria litvinowii
Angiospermae	Angiospermopsida	Caryophyllales	Polygonaceae	Koenigia islandica
Angiospermae	Angiospermopsida	Caryophyllales	Amaranthaceae	Krascheninnikovia ceratoides
Angiospermae	Angiospermopsida	Asterales	Asteraceae	Krylovia eremophila
Angiospermae	Angiospermopsida	Asterales	Asteraceae	Krylovia limoniifolia
Angiospermae	Angiospermopsida	Asterales	Asteraceae	Lactuca roborowskii
Angiospermae	Angiospermopsida	Asterales	Asteraceae	Lactuca sativa
Angiospermae	Angiospermopsida	Asterales	Asteraceae	Lactuca sibirica
Angiospermae	Angiospermopsida	Asterales	Asteraceae	Lactuca tatarica
Angiospermae	Angiospermopsida	Lamiales	Lamiaceae	Lagochilus ilicifolius
Angiospermae	Angiospermopsida	Lamiales	Lamiaceae	Lagochilus lanatonodus
Angiospermae	Angiospermopsida	Lamiales	Lamiaceae	Lagopsis supina
Angiospermae	Angiospermopsida	Lamiales	Plantaginaceae	Lagotis decumbens
Angiospermae	Angiospermopsida	Boraginales	Boraginaceae	Lappula balchaschensis
Angiospermae	Angiospermopsida	Boraginales	Boraginaceae	Lappula brachycentra
Angiospermae	Angiospermopsida	Boraginales	Boraginaceae	Lappula consanguinea
Angiospermae	Angiospermopsida	Boraginales	Boraginaceae	Lappula deserticola
Angiospermae	Angiospermopsida	Boraginales	Boraginaceae	Lappula microcarpa
Angiospermae	Angiospermopsida	Boraginales	Boraginaceae	Lappula myosotis
Angiospermae	Angiospermopsida	Boraginales	Boraginaceae	Lappula redowskii
Angiospermae	Angiospermopsida	Boraginales	Boraginaceae	Lappula shanhsiensis
Angiospermae	Angiospermopsida	Boraginales	Boraginaceae	Lappula stricta
Gymnospermae	Gymonospermopsida	Pinales	Pinaceae	Larix sibirica
Angiospermae	Angiospermopsida	Fabales	Fabaceae	Lathyrus pratensis
Angiospermae	Angiospermopsida	Asterales	Asteraceae	Launaea polydichotoma
Angiospermae	Angiospermopsida	Asterales	Asteraceae	Leibnitzia anandria
Angiospermae	Angiospermopsida	Alismatales	Araceae	Lemna minor
Angiospermae	Angiospermopsida	Fabales	Fabaceae	Lens culinaris
Angiospermae	Angiospermopsida	Asterales	Asteraceae	Leontopodium campestre
Angiospermae	Angiospermopsida	Asterales	Asteraceae	Leontopodium leontopodioides
Angiospermae	Angiospermopsida	Asterales	Asteraceae	Leontopodium nanum
Angiospermae	Angiospermopsida	Asterales	Asteraceae	Leontopodium ochroleucum
Angiospermae	Angiospermopsida	Asterales	Asteraceae	Leontopodium pusillum
Angiospermae	Angiospermopsida	Asterales	Asteraceae	Leontopodium smithianum
Angiospermae	Angiospermopsida	Lamiales	Lamiaceae	Leonurus sibiricus
Angiospermae	Angiospermopsida	Brassicales	Brassicaceae	Lepidium alashanicum
Angiospermae	Angiospermopsida	Brassicales	Brassicaceae	Lepidium apetalum
Angiospermae	Angiospermopsida	Brassicales	Brassicaceae	Lepidium cordatum
Angiospermae	Angiospermopsida	Brassicales	Brassicaceae	Lepidium latifolium
Angiospermae	Angiospermopsida	Brassicales	Brassicaceae	Lepidium obtusum
Angiospermae	Angiospermopsida	Brassicales	Brassicaceae	Lepidium ruderale
Angiospermae	Angiospermopsida	Gentianales	Rubiaceae	Leptodermis oblonga
Angiospermae	Angiospermopsida	Gentianales	Rubiaceae	Leptodermis ordosica
Angiospermae	Angiospermopsida	Ranunculales	Ranunculaceae	Leptopyrum fumarioides
Angiospermae	Angiospermopsida	Caryophyllales	Caryophyllaceae	Lepyrodiclis holosteoides
Angiospermae	Angiospermopsida	Caryophyllales	Caryophyllaceae	Lepyrodiclis stellarioides
Angiospermae	Angiospermopsida	Fabales	Fabaceae	Lespedeza davurica
Angiospermae	Angiospermopsida	Poales	Poaceae	Leymus aemulans
Angiospermae	Angiospermopsida	Poales	Poaceae	Leymus angustus
Angiospermae	Angiospermopsida	Poales	Poaceae	Leymus chinensis
Angiospermae	Angiospermopsida	Poales	Poaceae	Leymus multicaulis
Angiospermae	Angiospermopsida	Poales	Poaceae	Leymus ovatus
Angiospermae	Angiospermopsida	Poales	Poaceae	Leymus paboanus
Angiospermae	Angiospermopsida	Poales	Poaceae	Leymus secalinus
Angiospermae	Angiospermopsida	Asterales	Asteraceae	Ligularia macrophylla
Angiospermae	Angiospermopsida	Asterales	Asteraceae	Ligularia sagitta
Angiospermae	Angiospermopsida	Liliales	Liliaceae	Lilium pumilum
Angiospermae	Angiospermopsida	Caryophyllales	Plumbaginaceae	Limonium aureum
Angiospermae	Angiospermopsida	Caryophyllales	Plumbaginaceae	Limonium bicolor
Angiospermae	Angiospermopsida	Caryophyllales	Plumbaginaceae	Limonium chrysocomum
Angiospermae	Angiospermopsida	Caryophyllales	Plumbaginaceae	Limonium dichroanthum
Angiospermae	Angiospermopsida	Caryophyllales	Plumbaginaceae	Limonium kaschgaricum
Angiospermae	Angiospermopsida	Caryophyllales	Plumbaginaceae	Limonium leptolobum
Angiospermae	Angiospermopsida	Caryophyllales	Plumbaginaceae	Limonium myrianthum
Angiospermae	Angiospermopsida	Caryophyllales	Plumbaginaceae	Limonium otolepis
Angiospermae	Angiospermopsida	Caryophyllales	Plumbaginaceae	Limonium roborowskii
Angiospermae	Angiospermopsida	Caryophyllales	Plumbaginaceae	Limonium tenellum
Angiospermae	Angiospermopsida	Boraginales	Boraginaceae	Lindelofia stylosa
Angiospermae	Angiospermopsida	Dipsacales	Caprifoliaceae	Linnaea borealis
Angiospermae	Angiospermopsida	Malpighiales	Linaceae	Linum pallescens
Angiospermae	Angiospermopsida	Malpighiales	Linaceae	Linum perenne
Angiospermae	Angiospermopsida	Malpighiales	Linaceae	Linum usitatissimum
Angiospermae	Angiospermopsida	Poales	Poaceae	Littledalea racemosa
Angiospermae	Angiospermopsida	Liliales	Liliaceae	Lloydia serotina
Angiospermae	Angiospermopsida	Poales	Poaceae	Lolium multiflorum
Angiospermae	Angiospermopsida	Poales	Poaceae	Lolium perenne
Angiospermae	Angiospermopsida	Gentianales	Gentianaceae	Lomatogonium brachyantherum
Angiospermae	Angiospermopsida	Gentianales	Gentianaceae	Lomatogonium carinthiacum
Angiospermae	Angiospermopsida	Dipsacales	Caprifoliaceae	Lonicera altmannii
Angiospermae	Angiospermopsida	Dipsacales	Caprifoliaceae	Lonicera caerulea
Angiospermae	Angiospermopsida	Dipsacales	Caprifoliaceae	Lonicera chrysantha
Angiospermae	Angiospermopsida	Dipsacales	Caprifoliaceae	Lonicera ferdinandi
Angiospermae	Angiospermopsida	Dipsacales	Caprifoliaceae	Lonicera heterophylla
Angiospermae	Angiospermopsida	Dipsacales	Caprifoliaceae	Lonicera hispida
Angiospermae	Angiospermopsida	Dipsacales	Caprifoliaceae	Lonicera kungeana
Angiospermae	Angiospermopsida	Dipsacales	Caprifoliaceae	Lonicera microphylla
Angiospermae	Angiospermopsida	Dipsacales	Caprifoliaceae	Lonicera rupicola
Angiospermae	Angiospermopsida	Lamiales	Lamiaceae	Lophanthus krylovii
Angiospermae	Angiospermopsida	Fabales	Fabaceae	Lotus frondosus
Angiospermae	Angiospermopsida	Fabales	Fabaceae	Lotus tenuis
Angiospermae	Angiospermopsida	Solanales	Solanaceae	Lycium barbarum
Angiospermae	Angiospermopsida	Solanales	Solanaceae	Lycium chinense
Angiospermae	Angiospermopsida	Solanales	Solanaceae	Lycium cylindricum
Angiospermae	Angiospermopsida	Solanales	Solanaceae	Lycium dasystemum
Angiospermae	Angiospermopsida	Solanales	Solanaceae	Lycium ruthenicum
Angiospermae	Angiospermopsida	Boraginales	Boraginaceae	Lycopsis orientalis
Angiospermae	Angiospermopsida	Lamiales	Lamiaceae	Lycopus europaeus
Angiospermae	Angiospermopsida	Brassicales	Brassicaceae	Malcolmia africana
Angiospermae	Angiospermopsida	Brassicales	Brassicaceae	Malcolmia hispida
Angiospermae	Angiospermopsida	Rosales	Rosaceae	Malus asiatica
Angiospermae	Angiospermopsida	Rosales	Rosaceae	Malus baccata
Angiospermae	Angiospermopsida	Rosales	Rosaceae	Malus prunifolia
Angiospermae	Angiospermopsida	Rosales	Rosaceae	Malus pumila
Angiospermae	Angiospermopsida	Rosales	Rosaceae	Malus sieversii
Angiospermae	Angiospermopsida	Rosales	Rosaceae	Malus transitoria
Angiospermae	Angiospermopsida	Malvales	Malvaceae	Malva rotundifolia
Angiospermae	Angiospermopsida	Malvales	Malvaceae	Malva sinensis
Angiospermae	Angiospermopsida	Malvales	Malvaceae	Malva verticillata
Angiospermae	Angiospermopsida	Fabales	Fabaceae	Medicago falcata
Angiospermae	Angiospermopsida	Fabales	Fabaceae	Medicago lupulina
Angiospermae	Angiospermopsida	Fabales	Fabaceae	Medicago sativa
Angiospermae	Angiospermopsida	Caryophyllales	Caryophyllaceae	Melandrium apricum
Angiospermae	Angiospermopsida	Poales	Poaceae	Melica kozlovii
Angiospermae	Angiospermopsida	Poales	Poaceae	Melica radula
Angiospermae	Angiospermopsida	Poales	Poaceae	Melica scabrosa
Angiospermae	Angiospermopsida	Poales	Poaceae	Melica virgata
Angiospermae	Angiospermopsida	Fabales	Fabaceae	Melilotus albus
Angiospermae	Angiospermopsida	Fabales	Fabaceae	Melilotus dentatus
Angiospermae	Angiospermopsida	Fabales	Fabaceae	Melilotus officinalis
Angiospermae	Angiospermopsida	Fabales	Fabaceae	Melilotus suaveolens
Angiospermae	Angiospermopsida	Lamiales	Lamiaceae	Mentha arvensis
Angiospermae	Angiospermopsida	Lamiales	Lamiaceae	Mentha asiatica
Angiospermae	Angiospermopsida	Lamiales	Lamiaceae	Mentha canadensis
Angiospermae	Angiospermopsida	Lamiales	Lamiaceae	Mentha longifolia
Angiospermae	Angiospermopsida	Caryophyllales	Amaranthaceae	Micropeplis arachnoidea
Angiospermae	Angiospermopsida	Brassicales	Brassicaceae	Microsisymbrium yechengicum
Angiospermae	Angiospermopsida	Boraginales	Boraginaceae	Microula pseudotrichocarpa
Angiospermae	Angiospermopsida	Caryophyllales	Caryophyllaceae	Moehringia lateriflora
Angiospermae	Angiospermopsida	Rosales	Moraceae	Morus alba
Angiospermae	Angiospermopsida	Rosales	Moraceae	Morus nigra
Angiospermae	Angiospermopsida	Asterales	Asteraceae	Mulgedium tataricum
Angiospermae	Angiospermopsida	Boraginales	Boraginaceae	Myosotis sylvatica
Angiospermae	Angiospermopsida	Caryophyllales	Tamaricaceae	Myricaria bracteata
Angiospermae	Angiospermopsida	Caryophyllales	Tamaricaceae	Myricaria platyphylla
Angiospermae	Angiospermopsida	Caryophyllales	Tamaricaceae	Myricaria pulcherrima
Angiospermae	Angiospermopsida	Saxifragales	Haloragaceae	Myriophyllum spicatum
Angiospermae	Angiospermopsida	Caryophyllales	Amaranthaceae	Nanophyton erinaceum
Angiospermae	Angiospermopsida	Asterales	Asteraceae	Neopallasia pectinata
Angiospermae	Angiospermopsida	Brassicales	Brassicaceae	Neotorularia humilis
Angiospermae	Angiospermopsida	Brassicales	Brassicaceae	Neotorularia korolkowii
Angiospermae	Angiospermopsida	Asparagales	Orchidaceae	Neottia listeroides
Angiospermae	Angiospermopsida	Lamiales	Lamiaceae	Nepeta coerulescens
Angiospermae	Angiospermopsida	Lamiales	Lamiaceae	Nepeta sibirica
Angiospermae	Angiospermopsida	Sapindales	Nitrariaceae	Nitraria roborowskii
Angiospermae	Angiospermopsida	Sapindales	Nitrariaceae	Nitraria sibirica
Angiospermae	Angiospermopsida	Sapindales	Nitrariaceae	Nitraria sphaerocarpa
Angiospermae	Angiospermopsida	Sapindales	Nitrariaceae	Nitraria tangutorum
Angiospermae	Angiospermopsida	Lamiales	Lamiaceae	Ocimum americanum
Angiospermae	Angiospermopsida	Lamiales	Lamiaceae	Ocimum basilicum
Angiospermae	Angiospermopsida	Lamiales	Orobanchaceae	Odontites serotina
Angiospermae	Angiospermopsida	Apiales	Apiaceae	Oenanthe javanica
Angiospermae	Angiospermopsida	Myrtales	Onagraceae	Oenothera stricta
Angiospermae	Angiospermopsida	Asterales	Asteraceae	Olgaea laniceps
Angiospermae	Angiospermopsida	Asterales	Asteraceae	Olgaea leucophylla
Angiospermae	Angiospermopsida	Asterales	Asteraceae	Olgaea tangutica
Angiospermae	Angiospermopsida	Fabales	Fabaceae	Onobrychis viciifolia
Angiospermae	Angiospermopsida	Fabales	Fabaceae	Ononis antiquorum
Angiospermae	Angiospermopsida	Fabales	Fabaceae	Ononis arvensis
Angiospermae	Angiospermopsida	Asparagales	Orchidaceae	Orchis umbrosa
Angiospermae	Angiospermopsida	Poales	Poaceae	Orinus kokonorica
Angiospermae	Angiospermopsida	Lamiales	Orobanchaceae	Orobanche aegyptiaca
Angiospermae	Angiospermopsida	Lamiales	Orobanchaceae	Orobanche cernua
Angiospermae	Angiospermopsida	Lamiales	Orobanchaceae	Orobanche coerulescens
Angiospermae	Angiospermopsida	Lamiales	Orobanchaceae	Orobanche pycnostachya
Angiospermae	Angiospermopsida	Saxifragales	Crassulaceae	Orostachys fimbriata
Angiospermae	Angiospermopsida	Saxifragales	Crassulaceae	Orostachys spinosa
Angiospermae	Angiospermopsida	Saxifragales	Crassulaceae	Orostachys thyrsiflora
Angiospermae	Angiospermopsida	Poales	Poaceae	Oryza sativa
Angiospermae	Angiospermopsida	Poales	Poaceae	Oryzopsis chinensis
Angiospermae	Angiospermopsida	Fagales	Betulaceae	Ostrya japonica
Angiospermae	Angiospermopsida	Fagales	Betulaceae	Ostryopsis davidiana
Angiospermae	Angiospermopsida	Ranunculales	Ranunculaceae	Oxygraphis glacialis
Angiospermae	Angiospermopsida	Caryophyllales	Polygonaceae	Oxyria digyna
Angiospermae	Angiospermopsida	Fabales	Fabaceae	Oxytropis aciphylla
Angiospermae	Angiospermopsida	Fabales	Fabaceae	Oxytropis barkolensis
Angiospermae	Angiospermopsida	Fabales	Fabaceae	Oxytropis bicolor
Angiospermae	Angiospermopsida	Fabales	Fabaceae	Oxytropis chiliophylla
Angiospermae	Angiospermopsida	Fabales	Fabaceae	Oxytropis deflexa
Angiospermae	Angiospermopsida	Fabales	Fabaceae	Oxytropis diversifolia
Angiospermae	Angiospermopsida	Fabales	Fabaceae	Oxytropis falcata
Angiospermae	Angiospermopsida	Fabales	Fabaceae	Oxytropis giraldii
Angiospermae	Angiospermopsida	Fabales	Fabaceae	Oxytropis glabra
Angiospermae	Angiospermopsida	Fabales	Fabaceae	Oxytropis imbricata
Angiospermae	Angiospermopsida	Fabales	Fabaceae	Oxytropis kansuensis
Angiospermae	Angiospermopsida	Fabales	Fabaceae	Oxytropis latibracteata
Angiospermae	Angiospermopsida	Fabales	Fabaceae	Oxytropis merkensis
Angiospermae	Angiospermopsida	Fabales	Fabaceae	Oxytropis microphylla
Angiospermae	Angiospermopsida	Fabales	Fabaceae	Oxytropis nutans
Angiospermae	Angiospermopsida	Fabales	Fabaceae	Oxytropis ochrocephala
Angiospermae	Angiospermopsida	Fabales	Fabaceae	Oxytropis proboscidea
Angiospermae	Angiospermopsida	Fabales	Fabaceae	Oxytropis puberula
Angiospermae	Angiospermopsida	Fabales	Fabaceae	Oxytropis sinkiangensis
Angiospermae	Angiospermopsida	Fabales	Fabaceae	Oxytropis stracheyana
Angiospermae	Angiospermopsida	Fabales	Fabaceae	Oxytropis tragacanthoides
Angiospermae	Angiospermopsida	Apiales	Apiaceae	Pachypleurum mucronatum
Angiospermae	Angiospermopsida	Lamiales	Lamiaceae	Panzeria alaschanica
Angiospermae	Angiospermopsida	Lamiales	Lamiaceae	Panzerina lanata
Angiospermae	Angiospermopsida	Ranunculales	Papaveraceae	Papaver nudicaule
Angiospermae	Angiospermopsida	Ranunculales	Papaveraceae	Papaver rhoeas
Angiospermae	Angiospermopsida	Ranunculales	Papaveraceae	Papaver somniferum
Angiospermae	Angiospermopsida	Poales	Poaceae	Pappophorum brachystachyum
Angiospermae	Angiospermopsida	Poales	Poaceae	Paracolpodium altaicum
Angiospermae	Angiospermopsida	Ranunculales	Ranunculaceae	Paraquilegia anemonoides
Angiospermae	Angiospermopsida	Celastrales	Celastraceae	Parnassia laxmannii
Angiospermae	Angiospermopsida	Brassicales	Brassicaceae	Parrya exscapa
Angiospermae	Angiospermopsida	Lamiales	Orobanchaceae	Pedicularis alaschanica
Angiospermae	Angiospermopsida	Lamiales	Orobanchaceae	Pedicularis altaica
Angiospermae	Angiospermopsida	Lamiales	Orobanchaceae	Pedicularis cheilanthifolia
Angiospermae	Angiospermopsida	Lamiales	Orobanchaceae	Pedicularis curvituba
Angiospermae	Angiospermopsida	Lamiales	Orobanchaceae	Pedicularis dolichorrhiza
Angiospermae	Angiospermopsida	Lamiales	Orobanchaceae	Pedicularis muscicola
Angiospermae	Angiospermopsida	Lamiales	Orobanchaceae	Pedicularis oederi
Angiospermae	Angiospermopsida	Lamiales	Orobanchaceae	Pedicularis rudis
Angiospermae	Angiospermopsida	Lamiales	Orobanchaceae	Pedicularis songarica
Angiospermae	Angiospermopsida	Lamiales	Orobanchaceae	Pedicularis striata
Angiospermae	Angiospermopsida	Lamiales	Orobanchaceae	Pedicularis tatarinowii
Angiospermae	Angiospermopsida	Lamiales	Orobanchaceae	Pedicularis ternata
Angiospermae	Angiospermopsida	Sapindales	Nitrariaceae	Peganum harmala
Angiospermae	Angiospermopsida	Sapindales	Nitrariaceae	Peganum multisectum
Angiospermae	Angiospermopsida	Sapindales	Nitrariaceae	Peganum nigellastrum
Angiospermae	Angiospermopsida	Poales	Poaceae	Pennisetum centrasiaticum
Angiospermae	Angiospermopsida	Poales	Poaceae	Pennisetum flaccidum
Angiospermae	Angiospermopsida	Gentianales	Apocynaceae	Periploca sepium
Angiospermae	Angiospermopsida	Solanales	Solanaceae	Petunia hybrida
Angiospermae	Angiospermopsida	Lamiales	Lamiaceae	Phlomis dentosa
Angiospermae	Angiospermopsida	Lamiales	Lamiaceae	Phlomis pratensis
Angiospermae	Angiospermopsida	Poales	Poaceae	Phragmites australis
Angiospermae	Angiospermopsida	Poales	Poaceae	Phragmites communis
Gymnospermae	Gymonospermopsida	Pinales	Pinaceae	Picea asperata
Gymnospermae	Gymonospermopsida	Pinales	Pinaceae	Picea crassifolia
Gymnospermae	Gymonospermopsida	Pinales	Pinaceae	Picea obovata
Gymnospermae	Gymonospermopsida	Pinales	Pinaceae	Picea schrenkiana
Angiospermae	Angiospermopsida	Apiales	Apiaceae	Pimpinella puberula
Gymnospermae	Gymonospermopsida	Pinales	Pinaceae	Pinus tabuliformis
Angiospermae	Angiospermopsida	Sapindales	Anacardiaceae	Pistacia vera
Angiospermae	Angiospermopsida	Fabales	Fabaceae	Pisum sativum
Angiospermae	Angiospermopsida	Asterales	Asteraceae	Plagiobasis centauroides
Angiospermae	Angiospermopsida	Lamiales	Plantaginaceae	Plantago arachnoidea
Angiospermae	Angiospermopsida	Lamiales	Plantaginaceae	Plantago asiatica
Angiospermae	Angiospermopsida	Lamiales	Plantaginaceae	Plantago depressa
Angiospermae	Angiospermopsida	Lamiales	Plantaginaceae	Plantago gentianoides
Angiospermae	Angiospermopsida	Lamiales	Plantaginaceae	Plantago lessingii
Angiospermae	Angiospermopsida	Lamiales	Plantaginaceae	Plantago major
Angiospermae	Angiospermopsida	Lamiales	Plantaginaceae	Plantago maritima
Angiospermae	Angiospermopsida	Lamiales	Plantaginaceae	Plantago minuta
Gymnospermae	Gymonospermopsida	Cupressales	Cupressaceae	Platycladus orientalis
Angiospermae	Angiospermopsida	Poales	Poaceae	Poa acmocalyx
Angiospermae	Angiospermopsida	Poales	Poaceae	Poa albertii
Angiospermae	Angiospermopsida	Poales	Poaceae	Poa alpina
Angiospermae	Angiospermopsida	Poales	Poaceae	Poa annua
Angiospermae	Angiospermopsida	Poales	Poaceae	Poa araratica
Angiospermae	Angiospermopsida	Poales	Poaceae	Poa arctica
Angiospermae	Angiospermopsida	Poales	Poaceae	Poa dschungarica
Angiospermae	Angiospermopsida	Poales	Poaceae	Poa glauca
Angiospermae	Angiospermopsida	Poales	Poaceae	Poa hylobates
Angiospermae	Angiospermopsida	Poales	Poaceae	Poa ianthina
Angiospermae	Angiospermopsida	Poales	Poaceae	Poa lipskyi
Angiospermae	Angiospermopsida	Poales	Poaceae	Poa nemoraliformis
Angiospermae	Angiospermopsida	Poales	Poaceae	Poa nemoralis
Angiospermae	Angiospermopsida	Poales	Poaceae	Poa ochotensis
Angiospermae	Angiospermopsida	Poales	Poaceae	Poa orinosa
Angiospermae	Angiospermopsida	Poales	Poaceae	Poa pachyantha
Angiospermae	Angiospermopsida	Poales	Poaceae	Poa parvissima
Angiospermae	Angiospermopsida	Poales	Poaceae	Poa paucifolia
Angiospermae	Angiospermopsida	Poales	Poaceae	Poa plurifolia
Angiospermae	Angiospermopsida	Poales	Poaceae	Poa pratensis
Angiospermae	Angiospermopsida	Poales	Poaceae	Poa supina
Angiospermae	Angiospermopsida	Poales	Poaceae	Poa tangii
Angiospermae	Angiospermopsida	Poales	Poaceae	Poa tibetica
Angiospermae	Angiospermopsida	Poales	Poaceae	Poa timoleontis
Angiospermae	Angiospermopsida	Poales	Poaceae	Poa versicolor
Angiospermae	Angiospermopsida	Gentianales	Apocynaceae	Poacynum hendersonii
Angiospermae	Angiospermopsida	Gentianales	Apocynaceae	Poacynum pictum
Angiospermae	Angiospermopsida	Ericales	Polemoniaceae	Polemonium chinense
Angiospermae	Angiospermopsida	Fabales	Polygalaceae	Polygala hybrida
Angiospermae	Angiospermopsida	Fabales	Polygalaceae	Polygala sibirica
Angiospermae	Angiospermopsida	Fabales	Polygalaceae	Polygala tenuifolia
Angiospermae	Angiospermopsida	Asparagales	Asparagaceae	Polygonatum cirrhifolium
Angiospermae	Angiospermopsida	Asparagales	Asparagaceae	Polygonatum roseum
Angiospermae	Angiospermopsida	Asparagales	Asparagaceae	Polygonatum sibiricum
Angiospermae	Angiospermopsida	Caryophyllales	Polygonaceae	Polygonum alpinum
Angiospermae	Angiospermopsida	Caryophyllales	Polygonaceae	Polygonum amphibium
Angiospermae	Angiospermopsida	Caryophyllales	Polygonaceae	Polygonum argyrocoleon
Angiospermae	Angiospermopsida	Caryophyllales	Polygonaceae	Polygonum aubertii
Angiospermae	Angiospermopsida	Caryophyllales	Polygonaceae	Polygonum aviculare
Angiospermae	Angiospermopsida	Caryophyllales	Polygonaceae	Polygonum cognatum
Angiospermae	Angiospermopsida	Caryophyllales	Polygonaceae	Polygonum convolvulus
Angiospermae	Angiospermopsida	Caryophyllales	Polygonaceae	Polygonum divaricatum
Angiospermae	Angiospermopsida	Caryophyllales	Polygonaceae	Polygonum hydropiper
Angiospermae	Angiospermopsida	Caryophyllales	Polygonaceae	Polygonum lapathifolium
Angiospermae	Angiospermopsida	Caryophyllales	Polygonaceae	Polygonum molliiforme
Angiospermae	Angiospermopsida	Caryophyllales	Polygonaceae	Polygonum nepalense
Angiospermae	Angiospermopsida	Caryophyllales	Polygonaceae	Polygonum orientale
Angiospermae	Angiospermopsida	Caryophyllales	Polygonaceae	Polygonum persicaria
Angiospermae	Angiospermopsida	Caryophyllales	Polygonaceae	Polygonum pilosum
Angiospermae	Angiospermopsida	Caryophyllales	Polygonaceae	Polygonum rigidum
Angiospermae	Angiospermopsida	Caryophyllales	Polygonaceae	Polygonum sibiricum
Angiospermae	Angiospermopsida	Caryophyllales	Polygonaceae	Polygonum viviparum
Angiospermae	Angiospermopsida	Poales	Poaceae	Polypogon fugax
Angiospermae	Angiospermopsida	Poales	Poaceae	Polypogon monspeliensis
Angiospermae	Angiospermopsida	Malpighiales	Salicaceae	Populus alba
Angiospermae	Angiospermopsida	Malpighiales	Salicaceae	Populus davidiana
Angiospermae	Angiospermopsida	Malpighiales	Salicaceae	Populus diversifolia
Angiospermae	Angiospermopsida	Malpighiales	Salicaceae	Populus euphratica
Angiospermae	Angiospermopsida	Malpighiales	Salicaceae	Populus laurifolia
Angiospermae	Angiospermopsida	Malpighiales	Salicaceae	Populus nigra
Angiospermae	Angiospermopsida	Malpighiales	Salicaceae	Populus pilosa
Angiospermae	Angiospermopsida	Malpighiales	Salicaceae	Populus pruinosa
Angiospermae	Angiospermopsida	Malpighiales	Salicaceae	Populus simonii
Angiospermae	Angiospermopsida	Malpighiales	Salicaceae	Populus talassica
Angiospermae	Angiospermopsida	Caryophyllales	Portulacaceae	Portulaca oleracea
Angiospermae	Angiospermopsida	Alismatales	Potamogetonaceae	Potamogeton distinctus
Angiospermae	Angiospermopsida	Alismatales	Potamogetonaceae	Potamogeton lucens
Angiospermae	Angiospermopsida	Alismatales	Potamogetonaceae	Potamogeton natans
Angiospermae	Angiospermopsida	Alismatales	Potamogetonaceae	Potamogeton panormitanus
Angiospermae	Angiospermopsida	Alismatales	Potamogetonaceae	Potamogeton pectinatus
Angiospermae	Angiospermopsida	Alismatales	Potamogetonaceae	Potamogeton perfoliatus
Angiospermae	Angiospermopsida	Alismatales	Potamogetonaceae	Potamogeton pusillus
Angiospermae	Angiospermopsida	Rosales	Rosaceae	Potaninia mongolica
Angiospermae	Angiospermopsida	Rosales	Rosaceae	Potentilla ancistrifolia
Angiospermae	Angiospermopsida	Rosales	Rosaceae	Potentilla angustiloba
Angiospermae	Angiospermopsida	Rosales	Rosaceae	Potentilla anserina
Angiospermae	Angiospermopsida	Rosales	Rosaceae	Potentilla bifurca
Angiospermae	Angiospermopsida	Rosales	Rosaceae	Potentilla chinensis
Angiospermae	Angiospermopsida	Rosales	Rosaceae	Potentilla chrysantha
Angiospermae	Angiospermopsida	Rosales	Rosaceae	Potentilla conferta
Angiospermae	Angiospermopsida	Rosales	Rosaceae	Potentilla eriocarpa
Angiospermae	Angiospermopsida	Rosales	Rosaceae	Potentilla evestita
Angiospermae	Angiospermopsida	Rosales	Rosaceae	Potentilla fragarioides
Angiospermae	Angiospermopsida	Rosales	Rosaceae	Potentilla fruticosa
Angiospermae	Angiospermopsida	Rosales	Rosaceae	Potentilla gelida
Angiospermae	Angiospermopsida	Rosales	Rosaceae	Potentilla glabra
Angiospermae	Angiospermopsida	Rosales	Rosaceae	Potentilla multicaulis
Angiospermae	Angiospermopsida	Rosales	Rosaceae	Potentilla multifida
Angiospermae	Angiospermopsida	Rosales	Rosaceae	Potentilla nivea
Angiospermae	Angiospermopsida	Rosales	Rosaceae	Potentilla pamiroalaica
Angiospermae	Angiospermopsida	Rosales	Rosaceae	Potentilla parvifolia
Angiospermae	Angiospermopsida	Rosales	Rosaceae	Potentilla polyschista
Angiospermae	Angiospermopsida	Rosales	Rosaceae	Potentilla potaninii
Angiospermae	Angiospermopsida	Rosales	Rosaceae	Potentilla saundersiana
Angiospermae	Angiospermopsida	Rosales	Rosaceae	Potentilla sericea
Angiospermae	Angiospermopsida	Rosales	Rosaceae	Potentilla sischanensis
Angiospermae	Angiospermopsida	Rosales	Rosaceae	Potentilla supina
Angiospermae	Angiospermopsida	Rosales	Rosaceae	Potentilla tanacetifolia
Angiospermae	Angiospermopsida	Rosales	Rosaceae	Potentilla virgata
Angiospermae	Angiospermopsida	Ericales	Primulaceae	Primula algida
Angiospermae	Angiospermopsida	Ericales	Primulaceae	Primula farinosa
Angiospermae	Angiospermopsida	Ericales	Primulaceae	Primula gemmifera
Angiospermae	Angiospermopsida	Ericales	Primulaceae	Primula nivalis
Angiospermae	Angiospermopsida	Ericales	Primulaceae	Primula nutans
Angiospermae	Angiospermopsida	Ericales	Primulaceae	Primula sibirica
Angiospermae	Angiospermopsida	Ericales	Primulaceae	Primula sieboldii
Angiospermae	Angiospermopsida	Rosales	Rosaceae	Prunus armeniaca
Angiospermae	Angiospermopsida	Rosales	Rosaceae	Prunus cerasifera
Angiospermae	Angiospermopsida	Rosales	Rosaceae	Prunus cerasus
Angiospermae	Angiospermopsida	Rosales	Rosaceae	Prunus domestica
Angiospermae	Angiospermopsida	Rosales	Rosaceae	Prunus mongolica
Angiospermae	Angiospermopsida	Rosales	Rosaceae	Prunus padus
Angiospermae	Angiospermopsida	Rosales	Rosaceae	Prunus persica
Angiospermae	Angiospermopsida	Rosales	Rosaceae	Prunus salicina
Angiospermae	Angiospermopsida	Poales	Poaceae	Psammochloa villosa
Angiospermae	Angiospermopsida	Poales	Poaceae	Psathyrostachys juncea
Angiospermae	Angiospermopsida	Poales	Poaceae	Psathyrostachys lanuginosa
Angiospermae	Angiospermopsida	Caryophyllales	Caryophyllaceae	Pseudostellaria heterantha
Angiospermae	Angiospermopsida	Caryophyllales	Caryophyllaceae	Pseudostellaria terminalis
Angiospermae	Angiospermopsida	Poales	Poaceae	Ptilagrostis dichotoma
Angiospermae	Angiospermopsida	Poales	Poaceae	Ptilagrostis pelliotii
Angiospermae	Angiospermopsida	Brassicales	Brassicaceae	Ptilotrichum canescens
Angiospermae	Angiospermopsida	Poales	Poaceae	Puccinellia chinampoensis
Angiospermae	Angiospermopsida	Poales	Poaceae	Puccinellia distans
Angiospermae	Angiospermopsida	Poales	Poaceae	Puccinellia glauca
Angiospermae	Angiospermopsida	Poales	Poaceae	Puccinellia hauptiana
Angiospermae	Angiospermopsida	Poales	Poaceae	Puccinellia iliensis
Angiospermae	Angiospermopsida	Poales	Poaceae	Puccinellia kuenlunica
Angiospermae	Angiospermopsida	Poales	Poaceae	Puccinellia manchuriensis
Angiospermae	Angiospermopsida	Poales	Poaceae	Puccinellia nudiflora
Angiospermae	Angiospermopsida	Poales	Poaceae	Puccinellia pamirica
Angiospermae	Angiospermopsida	Poales	Poaceae	Puccinellia roborovskyi
Angiospermae	Angiospermopsida	Poales	Poaceae	Puccinellia schischkinii
Angiospermae	Angiospermopsida	Poales	Poaceae	Puccinellia tenuiflora
Angiospermae	Angiospermopsida	Brassicales	Brassicaceae	Pugionium calcaratum
Angiospermae	Angiospermopsida	Brassicales	Brassicaceae	Pugionium cristatum
Angiospermae	Angiospermopsida	Brassicales	Brassicaceae	Pugionium dolabratum
Angiospermae	Angiospermopsida	Ranunculales	Ranunculaceae	Pulsatilla ambigua
Angiospermae	Angiospermopsida	Myrtales	Lythraceae	Punica granatum
Angiospermae	Angiospermopsida	Ericales	Ericaceae	Pyrola incarnata
Angiospermae	Angiospermopsida	Ericales	Ericaceae	Pyrola renifolia
Angiospermae	Angiospermopsida	Ericales	Ericaceae	Pyrola rotundifolia
Angiospermae	Angiospermopsida	Rosales	Rosaceae	Pyrus bretschneideri
Angiospermae	Angiospermopsida	Rosales	Rosaceae	Pyrus communis
Angiospermae	Angiospermopsida	Rosales	Rosaceae	Pyrus sinkiangensis
Angiospermae	Angiospermopsida	Rosales	Rosaceae	Pyrus xerophila
Angiospermae	Angiospermopsida	Ranunculales	Ranunculaceae	Ranunculus albertii
Angiospermae	Angiospermopsida	Ranunculales	Ranunculaceae	Ranunculus brotherusii
Angiospermae	Angiospermopsida	Ranunculales	Ranunculaceae	Ranunculus chinensis
Angiospermae	Angiospermopsida	Ranunculales	Ranunculaceae	Ranunculus hamiensis
Angiospermae	Angiospermopsida	Ranunculales	Ranunculaceae	Ranunculus hetianensis
Angiospermae	Angiospermopsida	Ranunculales	Ranunculaceae	Ranunculus membranaceus
Angiospermae	Angiospermopsida	Ranunculales	Ranunculaceae	Ranunculus natans
Angiospermae	Angiospermopsida	Ranunculales	Ranunculaceae	Ranunculus nephelogenes
Angiospermae	Angiospermopsida	Ranunculales	Ranunculaceae	Ranunculus pedatifidus
Angiospermae	Angiospermopsida	Ranunculales	Ranunculaceae	Ranunculus popovii
Angiospermae	Angiospermopsida	Ranunculales	Ranunculaceae	Ranunculus pulchellus
Angiospermae	Angiospermopsida	Ranunculales	Ranunculaceae	Ranunculus rigescens
Angiospermae	Angiospermopsida	Ranunculales	Ranunculaceae	Ranunculus tanguticus
Angiospermae	Angiospermopsida	Ranunculales	Ranunculaceae	Ranunculus ternatus
Angiospermae	Angiospermopsida	Brassicales	Brassicaceae	Raphanus sativus
Angiospermae	Angiospermopsida	Caryophyllales	Tamaricaceae	Reaumuria kaschgarica
Angiospermae	Angiospermopsida	Caryophyllales	Tamaricaceae	Reaumuria soongarica
Angiospermae	Angiospermopsida	Caryophyllales	Tamaricaceae	Reaumuria trigyna
Angiospermae	Angiospermopsida	Rosales	Rhamnaceae	Rhamnus maximovicziana
Angiospermae	Angiospermopsida	Rosales	Rhamnaceae	Rhamnus minuta
Angiospermae	Angiospermopsida	Rosales	Rhamnaceae	Rhamnus parvifolia
Angiospermae	Angiospermopsida	Asterales	Asteraceae	Rhaponticum repens
Angiospermae	Angiospermopsida	Asterales	Asteraceae	Rhaponticum uniflorum
Angiospermae	Angiospermopsida	Caryophyllales	Polygonaceae	Rheum nanum
Angiospermae	Angiospermopsida	Caryophyllales	Polygonaceae	Rheum racemiferum
Angiospermae	Angiospermopsida	Caryophyllales	Polygonaceae	Rheum reticulatum
Angiospermae	Angiospermopsida	Caryophyllales	Polygonaceae	Rheum uninerve
Angiospermae	Angiospermopsida	Caryophyllales	Polygonaceae	Rheum wittrockii
Angiospermae	Angiospermopsida	Saxifragales	Crassulaceae	Rhodiola dumulosa
Angiospermae	Angiospermopsida	Saxifragales	Crassulaceae	Rhodiola fastigiata
Angiospermae	Angiospermopsida	Saxifragales	Crassulaceae	Rhodiola gelida
Angiospermae	Angiospermopsida	Saxifragales	Crassulaceae	Rhodiola quadrifida
Angiospermae	Angiospermopsida	Saxifragales	Crassulaceae	Rhodiola subopposita
Angiospermae	Angiospermopsida	Sapindales	Anacardiaceae	Rhus typhina
Angiospermae	Angiospermopsida	Saxifragales	Grossulariaceae	Ribes emodense
Angiospermae	Angiospermopsida	Saxifragales	Grossulariaceae	Ribes himalense
Angiospermae	Angiospermopsida	Saxifragales	Grossulariaceae	Ribes meyeri
Angiospermae	Angiospermopsida	Saxifragales	Grossulariaceae	Ribes pulchellum
Angiospermae	Angiospermopsida	Asterales	Asteraceae	Richteria pyrethroides
Angiospermae	Angiospermopsida	Malpighiales	Euphorbiaceae	Ricinus communis
Angiospermae	Angiospermopsida	Fabales	Fabaceae	Robinia pseudoacacia
Angiospermae	Angiospermopsida	Poales	Poaceae	Roegneria alashanica
Angiospermae	Angiospermopsida	Poales	Poaceae	Roegneria breviglumis
Angiospermae	Angiospermopsida	Poales	Poaceae	Roegneria glaberrima
Angiospermae	Angiospermopsida	Poales	Poaceae	Roegneria kamoji
Angiospermae	Angiospermopsida	Poales	Poaceae	Roegneria kokonorica
Angiospermae	Angiospermopsida	Poales	Poaceae	Roegneria nakaii
Angiospermae	Angiospermopsida	Poales	Poaceae	Roegneria nutans
Angiospermae	Angiospermopsida	Poales	Poaceae	Roegneria sinica
Angiospermae	Angiospermopsida	Poales	Poaceae	Roegneria varia
Angiospermae	Angiospermopsida	Poales	Poaceae	Roegneria viridula
Angiospermae	Angiospermopsida	Rosales	Rosaceae	Rosa acicularis
Angiospermae	Angiospermopsida	Rosales	Rosaceae	Rosa albertii
Angiospermae	Angiospermopsida	Rosales	Rosaceae	Rosa beggeriana
Angiospermae	Angiospermopsida	Rosales	Rosaceae	Rosa chinensis
Angiospermae	Angiospermopsida	Rosales	Rosaceae	Rosa davurica
Angiospermae	Angiospermopsida	Rosales	Rosaceae	Rosa fedtschenkoana
Angiospermae	Angiospermopsida	Rosales	Rosaceae	Rosa laxa
Angiospermae	Angiospermopsida	Rosales	Rosaceae	Rosa lioui
Angiospermae	Angiospermopsida	Rosales	Rosaceae	Rosa moyesii
Angiospermae	Angiospermopsida	Rosales	Rosaceae	Rosa platyacantha
Angiospermae	Angiospermopsida	Rosales	Rosaceae	Rosa rugosa
Angiospermae	Angiospermopsida	Rosales	Rosaceae	Rosa spinosissima
Angiospermae	Angiospermopsida	Rosales	Rosaceae	Rosa xanthina
Angiospermae	Angiospermopsida	Saxifragales	Crassulaceae	Rosularia platyphylla
Angiospermae	Angiospermopsida	Gentianales	Rubiaceae	Rubia alata
Angiospermae	Angiospermopsida	Gentianales	Rubiaceae	Rubia cordifolia
Angiospermae	Angiospermopsida	Rosales	Rosaceae	Rubus phoenicolasius
Angiospermae	Angiospermopsida	Caryophyllales	Polygonaceae	Rumex crispus
Angiospermae	Angiospermopsida	Caryophyllales	Polygonaceae	Rumex dentatus
Angiospermae	Angiospermopsida	Caryophyllales	Polygonaceae	Rumex longifolius
Angiospermae	Angiospermopsida	Caryophyllales	Polygonaceae	Rumex marschallianus
Angiospermae	Angiospermopsida	Caryophyllales	Polygonaceae	Rumex patientia
Angiospermae	Angiospermopsida	Caryophyllales	Polygonaceae	Rumex popovii
Angiospermae	Angiospermopsida	Caryophyllales	Polygonaceae	Rumex pseudonatronatus
Angiospermae	Angiospermopsida	Caryophyllales	Polygonaceae	Rumex ucranicus
Angiospermae	Angiospermopsida	Alismatales	Ruppiaceae	Ruppia rostellata
Gymnospermae	Gymonospermopsida	Cupressales	Cupressaceae	Sabina chinensis
Gymnospermae	Gymonospermopsida	Cupressales	Cupressaceae	Sabina pseudosabina
Gymnospermae	Gymonospermopsida	Cupressales	Cupressaceae	Sabina vulgaris
Angiospermae	Angiospermopsida	Caryophyllales	Amaranthaceae	Salicornia europaea
Angiospermae	Angiospermopsida	Malpighiales	Salicaceae	Salix alba
Angiospermae	Angiospermopsida	Malpighiales	Salicaceae	Salix babylonica
Angiospermae	Angiospermopsida	Malpighiales	Salicaceae	Salix burqinensis
Angiospermae	Angiospermopsida	Malpighiales	Salicaceae	Salix caesia
Angiospermae	Angiospermopsida	Malpighiales	Salicaceae	Salix caprea
Angiospermae	Angiospermopsida	Malpighiales	Salicaceae	Salix capusii
Angiospermae	Angiospermopsida	Malpighiales	Salicaceae	Salix characta
Angiospermae	Angiospermopsida	Malpighiales	Salicaceae	Salix cheilophila
Angiospermae	Angiospermopsida	Malpighiales	Salicaceae	Salix cupularis
Angiospermae	Angiospermopsida	Malpighiales	Salicaceae	Salix iliensis
Angiospermae	Angiospermopsida	Malpighiales	Salicaceae	Salix linearistipularis
Angiospermae	Angiospermopsida	Malpighiales	Salicaceae	Salix matsudana
Angiospermae	Angiospermopsida	Malpighiales	Salicaceae	Salix michelsonii
Angiospermae	Angiospermopsida	Malpighiales	Salicaceae	Salix microstachya
Angiospermae	Angiospermopsida	Malpighiales	Salicaceae	Salix oritrepha
Angiospermae	Angiospermopsida	Malpighiales	Salicaceae	Salix pycnostachya
Angiospermae	Angiospermopsida	Malpighiales	Salicaceae	Salix rehderiana
Angiospermae	Angiospermopsida	Malpighiales	Salicaceae	Salix serrulatifolia
Angiospermae	Angiospermopsida	Malpighiales	Salicaceae	Salix sinica
Angiospermae	Angiospermopsida	Malpighiales	Salicaceae	Salix taraikensis
Angiospermae	Angiospermopsida	Malpighiales	Salicaceae	Salix tarbagataica
Angiospermae	Angiospermopsida	Malpighiales	Salicaceae	Salix tenuijulis
Angiospermae	Angiospermopsida	Malpighiales	Salicaceae	Salix turanica
Angiospermae	Angiospermopsida	Malpighiales	Salicaceae	Salix wallichiana
Angiospermae	Angiospermopsida	Malpighiales	Salicaceae	Salix wilhelmsiana
Angiospermae	Angiospermopsida	Caryophyllales	Amaranthaceae	Salsola affinis
Angiospermae	Angiospermopsida	Caryophyllales	Amaranthaceae	Salsola arbuscula
Angiospermae	Angiospermopsida	Caryophyllales	Amaranthaceae	Salsola collina
Angiospermae	Angiospermopsida	Caryophyllales	Amaranthaceae	Salsola junatovii
Angiospermae	Angiospermopsida	Caryophyllales	Amaranthaceae	Salsola kali
Angiospermae	Angiospermopsida	Caryophyllales	Amaranthaceae	Salsola komarovii
Angiospermae	Angiospermopsida	Caryophyllales	Amaranthaceae	Salsola laricifolia
Angiospermae	Angiospermopsida	Caryophyllales	Amaranthaceae	Salsola micranthera
Angiospermae	Angiospermopsida	Caryophyllales	Amaranthaceae	Salsola nitraria
Angiospermae	Angiospermopsida	Caryophyllales	Amaranthaceae	Salsola passerina
Angiospermae	Angiospermopsida	Caryophyllales	Amaranthaceae	Salsola paulsenii
Angiospermae	Angiospermopsida	Caryophyllales	Amaranthaceae	Salsola pellucida
Angiospermae	Angiospermopsida	Caryophyllales	Amaranthaceae	Salsola pestifer
Angiospermae	Angiospermopsida	Caryophyllales	Amaranthaceae	Salsola ruthenica
Angiospermae	Angiospermopsida	Caryophyllales	Amaranthaceae	Salsola sinkiangensis
Angiospermae	Angiospermopsida	Caryophyllales	Amaranthaceae	Salsola soda
Angiospermae	Angiospermopsida	Caryophyllales	Amaranthaceae	Salsola zaidamica
Angiospermae	Angiospermopsida	Lamiales	Lamiaceae	Salvia deserta
Angiospermae	Angiospermopsida	Rosales	Rosaceae	Sanguisorba alpina
Angiospermae	Angiospermopsida	Apiales	Apiaceae	Saposhnikovia divaricata
Angiospermae	Angiospermopsida	Zygophyllales	Zygophyllaceae	Zygophyllum kaschgaricum
Angiospermae	Angiospermopsida	Asterales	Asteraceae	Saussurea alaschanica
Angiospermae	Angiospermopsida	Asterales	Asteraceae	Saussurea alata
Angiospermae	Angiospermopsida	Asterales	Asteraceae	Saussurea bracteata
Angiospermae	Angiospermopsida	Asterales	Asteraceae	Saussurea cana
Angiospermae	Angiospermopsida	Asterales	Asteraceae	Saussurea daurica
Angiospermae	Angiospermopsida	Asterales	Asteraceae	Saussurea deserticola
Angiospermae	Angiospermopsida	Asterales	Asteraceae	Saussurea gnaphalodes
Angiospermae	Angiospermopsida	Asterales	Asteraceae	Saussurea graminea
Angiospermae	Angiospermopsida	Asterales	Asteraceae	Saussurea hieracioides
Angiospermae	Angiospermopsida	Asterales	Asteraceae	Saussurea involucrata
Angiospermae	Angiospermopsida	Asterales	Asteraceae	Saussurea japonica
Angiospermae	Angiospermopsida	Asterales	Asteraceae	Saussurea kaschgarica
Angiospermae	Angiospermopsida	Asterales	Asteraceae	Saussurea laciniata
Angiospermae	Angiospermopsida	Asterales	Asteraceae	Saussurea likiangensis
Angiospermae	Angiospermopsida	Asterales	Asteraceae	Saussurea mae
Angiospermae	Angiospermopsida	Asterales	Asteraceae	Saussurea medusa
Angiospermae	Angiospermopsida	Asterales	Asteraceae	Saussurea nigrescens
Angiospermae	Angiospermopsida	Asterales	Asteraceae	Saussurea petrovii
Angiospermae	Angiospermopsida	Asterales	Asteraceae	Saussurea phaeantha
Angiospermae	Angiospermopsida	Asterales	Asteraceae	Saussurea prostrata
Angiospermae	Angiospermopsida	Asterales	Asteraceae	Saussurea pseudomalitiosa
Angiospermae	Angiospermopsida	Asterales	Asteraceae	Saussurea pseudosalsa
Angiospermae	Angiospermopsida	Asterales	Asteraceae	Saussurea runcinata
Angiospermae	Angiospermopsida	Asterales	Asteraceae	Saussurea salsa
Angiospermae	Angiospermopsida	Asterales	Asteraceae	Saussurea sylvatica
Angiospermae	Angiospermopsida	Saxifragales	Saxifragaceae	Saxifraga cernua
Angiospermae	Angiospermopsida	Saxifragales	Saxifragaceae	Saxifraga nanella
Angiospermae	Angiospermopsida	Saxifragales	Saxifragaceae	Saxifraga oppositifolia
Angiospermae	Angiospermopsida	Saxifragales	Saxifragaceae	Saxifraga pulvinaria
Angiospermae	Angiospermopsida	Saxifragales	Saxifragaceae	Saxifraga sibirica
Angiospermae	Angiospermopsida	Saxifragales	Saxifragaceae	Saxifraga unguiculata
Angiospermae	Angiospermopsida	Lamiales	Lamiaceae	Schizonepeta annua
Angiospermae	Angiospermopsida	Lamiales	Lamiaceae	Schizonepeta multifida
Angiospermae	Angiospermopsida	Poales	Cyperaceae	Schoenoplectus litoralis
Angiospermae	Angiospermopsida	Poales	Cyperaceae	Schoenoplectus tabernaemontani
Angiospermae	Angiospermopsida	Poales	Cyperaceae	Schoenoplectus triqueter
Angiospermae	Angiospermopsida	Umbellales	Umbelliferae	Schulzia albiflora
Angiospermae	Angiospermopsida	Poales	Cyperaceae	Scirpus planiculmis
Angiospermae	Angiospermopsida	Poales	Cyperaceae	Scirpus strobilinus
Angiospermae	Angiospermopsida	Poales	Cyperaceae	Scirpus tabernaemontani
Angiospermae	Angiospermopsida	Poales	Cyperaceae	Scirpus triqueter
Angiospermae	Angiospermopsida	Poales	Cyperaceae	Scirpus validus
Angiospermae	Angiospermopsida	Poales	Cyperaceae	Scirpus yagara
Angiospermae	Angiospermopsida	Asterales	Asteraceae	Scorzonera austriaca
Angiospermae	Angiospermopsida	Asterales	Asteraceae	Scorzonera capito
Angiospermae	Angiospermopsida	Asterales	Asteraceae	Scorzonera divaricata
Angiospermae	Angiospermopsida	Asterales	Asteraceae	Scorzonera mongolica
Angiospermae	Angiospermopsida	Asterales	Asteraceae	Scorzonera muriculata
Angiospermae	Angiospermopsida	Asterales	Asteraceae	Scorzonera parviflora
Angiospermae	Angiospermopsida	Asterales	Asteraceae	Scorzonera pseudodivaricata
Angiospermae	Angiospermopsida	Asterales	Asteraceae	Scorzonera sinensis
Angiospermae	Angiospermopsida	Lamiales	Scrophulariaceae	Scrophularia alaschanica
Angiospermae	Angiospermopsida	Lamiales	Scrophulariaceae	Scrophularia incisa
Angiospermae	Angiospermopsida	Lamiales	Lamiaceae	Scutellaria rehderiana
Angiospermae	Angiospermopsida	Saxifragales	Crassulaceae	Sedum aizoon
Angiospermae	Angiospermopsida	Saxifragales	Crassulaceae	Sedum roborowskii
Angiospermae	Angiospermopsida	Asterales	Asteraceae	Senecio ambraceus
Angiospermae	Angiospermopsida	Asterales	Asteraceae	Senecio asperifolius
Angiospermae	Angiospermopsida	Asterales	Asteraceae	Senecio dubitabilis
Angiospermae	Angiospermopsida	Asterales	Asteraceae	Senecio dubius
Angiospermae	Angiospermopsida	Asterales	Asteraceae	Senecio krascheninnikovii
Angiospermae	Angiospermopsida	Asterales	Asteraceae	Senecio thianschanicus
Angiospermae	Angiospermopsida	Asterales	Asteraceae	Seriphidium amoenum
Angiospermae	Angiospermopsida	Asterales	Asteraceae	Seriphidium borotalense
Angiospermae	Angiospermopsida	Asterales	Asteraceae	Seriphidium compactum
Angiospermae	Angiospermopsida	Asterales	Asteraceae	Seriphidium fedtschenkoanum
Angiospermae	Angiospermopsida	Asterales	Asteraceae	Seriphidium ferganense
Angiospermae	Angiospermopsida	Asterales	Asteraceae	Seriphidium gracilescens
Angiospermae	Angiospermopsida	Asterales	Asteraceae	Seriphidium grenardii
Angiospermae	Angiospermopsida	Asterales	Asteraceae	Seriphidium kaschgaricum
Angiospermae	Angiospermopsida	Asterales	Asteraceae	Seriphidium mongolorum
Angiospermae	Angiospermopsida	Asterales	Asteraceae	Seriphidium nitrosum
Angiospermae	Angiospermopsida	Asterales	Asteraceae	Seriphidium rhodanthum
Angiospermae	Angiospermopsida	Asterales	Asteraceae	Seriphidium schrenkianum
Angiospermae	Angiospermopsida	Asterales	Asteraceae	Seriphidium transiliense
Angiospermae	Angiospermopsida	Asterales	Asteraceae	Serratula centauroides
Angiospermae	Angiospermopsida	Apiales	Apiaceae	Seseli intramongolicum
Angiospermae	Angiospermopsida	Apiales	Apiaceae	Seseli mucronatum
Angiospermae	Angiospermopsida	Apiales	Apiaceae	Seseli pelliotii
Angiospermae	Angiospermopsida	Apiales	Apiaceae	Seseli valentinae
Angiospermae	Angiospermopsida	Poales	Poaceae	Setaria glauca
Angiospermae	Angiospermopsida	Poales	Poaceae	Setaria viridis
Angiospermae	Angiospermopsida	Rosales	Rosaceae	Sibbaldia adpressa
Angiospermae	Angiospermopsida	Rosales	Rosaceae	Sibbaldia tetrandra
Angiospermae	Angiospermopsida	Rosales	Rosaceae	Sibiraea laevigata
Angiospermae	Angiospermopsida	Caryophyllales	Caryophyllaceae	Silene aprica
Angiospermae	Angiospermopsida	Caryophyllales	Caryophyllaceae	Silene conoidea
Angiospermae	Angiospermopsida	Caryophyllales	Caryophyllaceae	Silene gonosperma
Angiospermae	Angiospermopsida	Caryophyllales	Caryophyllaceae	Silene gracilicaulis
Angiospermae	Angiospermopsida	Caryophyllales	Caryophyllaceae	Silene graminifolia
Angiospermae	Angiospermopsida	Caryophyllales	Caryophyllaceae	Silene himalayensis
Angiospermae	Angiospermopsida	Caryophyllales	Caryophyllaceae	Silene jenisseensis
Angiospermae	Angiospermopsida	Caryophyllales	Caryophyllaceae	Silene ningxiaensis
Angiospermae	Angiospermopsida	Caryophyllales	Caryophyllaceae	Silene pterosperma
Angiospermae	Angiospermopsida	Caryophyllales	Caryophyllaceae	Silene repens
Angiospermae	Angiospermopsida	Caryophyllales	Caryophyllaceae	Silene sibirica
Angiospermae	Angiospermopsida	Caryophyllales	Caryophyllaceae	Silene songarica
Angiospermae	Angiospermopsida	Brassicales	Brassicaceae	Sisymbrium brassiciforme
Angiospermae	Angiospermopsida	Brassicales	Brassicaceae	Sisymbrium heteromallum
Angiospermae	Angiospermopsida	Brassicales	Brassicaceae	Sisymbrium loeselii
Angiospermae	Angiospermopsida	Apiales	Apiaceae	Sium suave
Angiospermae	Angiospermopsida	Brassicales	Brassicaceae	Smelowskia calycina
Angiospermae	Angiospermopsida	Solanales	Solanaceae	Solanum alatum
Angiospermae	Angiospermopsida	Solanales	Solanaceae	Solanum japonense
Angiospermae	Angiospermopsida	Solanales	Solanaceae	Solanum nigrum
Angiospermae	Angiospermopsida	Solanales	Solanaceae	Solanum septemlobum
Angiospermae	Angiospermopsida	Solanales	Solanaceae	Solanum viarum
Angiospermae	Angiospermopsida	Solanales	Solanaceae	Solanum villosum
Angiospermae	Angiospermopsida	Asterales	Asteraceae	Sonchus brachyotus
Angiospermae	Angiospermopsida	Asterales	Asteraceae	Sonchus oleraceus
Angiospermae	Angiospermopsida	Asterales	Asteraceae	Sonchus wightianus
Angiospermae	Angiospermopsida	Fabales	Fabaceae	Sophora alopecuroides
Angiospermae	Angiospermopsida	Fabales	Fabaceae	Sophora flavescens
Angiospermae	Angiospermopsida	Fabales	Fabaceae	Sophora japonica
Angiospermae	Angiospermopsida	Fabales	Fabaceae	Sophora moorcroftiana
Angiospermae	Angiospermopsida	Rosales	Rosaceae	Sorbus tapashana
Angiospermae	Angiospermopsida	Rosales	Rosaceae	Sorbus tianschanica
Angiospermae	Angiospermopsida	Asterales	Asteraceae	Soroseris hookeriana
Angiospermae	Angiospermopsida	Poales	Typhaceae	Sparganium stoloniferum
Angiospermae	Angiospermopsida	Caryophyllales	Caryophyllaceae	Spergularia diandra
Angiospermae	Angiospermopsida	Caryophyllales	Caryophyllaceae	Spergularia marina
Angiospermae	Angiospermopsida	Caryophyllales	Caryophyllaceae	Spergularia rubra
Angiospermae	Angiospermopsida	Caryophyllales	Caryophyllaceae	Spergularia salina
Angiospermae	Angiospermopsida	Fabales	Fabaceae	Sphaerophysa salsula
Angiospermae	Angiospermopsida	Apiales	Apiaceae	Sphallerocarpus gracilis
Angiospermae	Angiospermopsida	Caryophyllales	Amaranthaceae	Spinacia oleracea
Angiospermae	Angiospermopsida	Rosales	Rosaceae	Spiraea aquilegiifolia
Angiospermae	Angiospermopsida	Rosales	Rosaceae	Spiraea blumei
Angiospermae	Angiospermopsida	Rosales	Rosaceae	Spiraea hypericifolia
Angiospermae	Angiospermopsida	Rosales	Rosaceae	Spiraea mongolica
Angiospermae	Angiospermopsida	Rosales	Rosaceae	Spiraea tomentulosa
Angiospermae	Angiospermopsida	Lamiales	Lamiaceae	Stachys japonica
Angiospermae	Angiospermopsida	Lamiales	Lamiaceae	Stachys sieboldii
Angiospermae	Angiospermopsida	Caryophyllales	Caryophyllaceae	Stellaria alaschanica
Angiospermae	Angiospermopsida	Caryophyllales	Caryophyllaceae	Stellaria alsine
Angiospermae	Angiospermopsida	Caryophyllales	Caryophyllaceae	Stellaria amblyosepala
Angiospermae	Angiospermopsida	Caryophyllales	Caryophyllaceae	Stellaria bistyla
Angiospermae	Angiospermopsida	Caryophyllales	Caryophyllaceae	Stellaria dichotoma
Angiospermae	Angiospermopsida	Caryophyllales	Caryophyllaceae	Stellaria graminea
Angiospermae	Angiospermopsida	Caryophyllales	Caryophyllaceae	Stellaria parviumbellata
Angiospermae	Angiospermopsida	Caryophyllales	Caryophyllaceae	Stellaria soongorica
Angiospermae	Angiospermopsida	Caryophyllales	Caryophyllaceae	Stellaria umbellata
Angiospermae	Angiospermopsida	Malvales	Thymelaeaceae	Stelleropsis tianschanica
Angiospermae	Angiospermopsida	Boraginales	Boraginaceae	Stenosolenium saxatile
Angiospermae	Angiospermopsida	Brassicales	Brassicaceae	Sterigmostemum matthioloides
Angiospermae	Angiospermopsida	Brassicales	Brassicaceae	Stevenia cheiranthoides
Angiospermae	Angiospermopsida	Asterales	Asteraceae	Stilpnolepis centiflora
Angiospermae	Angiospermopsida	Poales	Poaceae	Stipa aliena
Angiospermae	Angiospermopsida	Poales	Poaceae	Stipa breviflora
Angiospermae	Angiospermopsida	Poales	Poaceae	Stipa bungeana
Angiospermae	Angiospermopsida	Poales	Poaceae	Stipa caucasica
Angiospermae	Angiospermopsida	Poales	Poaceae	Stipa glareosa
Angiospermae	Angiospermopsida	Poales	Poaceae	Stipa krylovii
Angiospermae	Angiospermopsida	Poales	Poaceae	Stipa orientalis
Angiospermae	Angiospermopsida	Poales	Poaceae	Stipa purpurea
Angiospermae	Angiospermopsida	Poales	Poaceae	Stipa regeliana
Angiospermae	Angiospermopsida	Poales	Poaceae	Stipa roborowskyi
Angiospermae	Angiospermopsida	Poales	Poaceae	Stipa sareptana
Angiospermae	Angiospermopsida	Poales	Poaceae	Stipa subsessiliflora
Angiospermae	Angiospermopsida	Poales	Poaceae	Stipa tianschanica
Angiospermae	Angiospermopsida	Caryophyllales	Amaranthaceae	Suaeda corniculata
Angiospermae	Angiospermopsida	Caryophyllales	Amaranthaceae	Suaeda glauca
Angiospermae	Angiospermopsida	Caryophyllales	Amaranthaceae	Suaeda heterophylla
Angiospermae	Angiospermopsida	Caryophyllales	Amaranthaceae	Suaeda microphylla
Angiospermae	Angiospermopsida	Caryophyllales	Amaranthaceae	Suaeda physophora
Angiospermae	Angiospermopsida	Caryophyllales	Amaranthaceae	Suaeda prostrata
Angiospermae	Angiospermopsida	Caryophyllales	Amaranthaceae	Suaeda przewalskii
Angiospermae	Angiospermopsida	Caryophyllales	Amaranthaceae	Suaeda pterantha
Angiospermae	Angiospermopsida	Caryophyllales	Amaranthaceae	Suaeda rigida
Angiospermae	Angiospermopsida	Caryophyllales	Amaranthaceae	Suaeda salsa
Angiospermae	Angiospermopsida	Caryophyllales	Amaranthaceae	Suaeda stellatiflora
Angiospermae	Angiospermopsida	Caryophyllales	Amaranthaceae	Suaeda ussuriensis
Angiospermae	Angiospermopsida	Fabales	Fabaceae	Swainsonia salsula
Angiospermae	Angiospermopsida	Gentianales	Gentianaceae	Swertia dichotoma
Angiospermae	Angiospermopsida	Gentianales	Gentianaceae	Swertia diluta
Angiospermae	Angiospermopsida	Caryophyllales	Amaranthaceae	Sympegma regelii
Angiospermae	Angiospermopsida	Asterales	Asteraceae	Synotis atractylidifolia
Angiospermae	Angiospermopsida	Lamiales	Oleaceae	Syringa oblata
Angiospermae	Angiospermopsida	Lamiales	Oleaceae	Syringa reticulata
Angiospermae	Angiospermopsida	Asterales	Asteraceae	Tagetes erecta
Angiospermae	Angiospermopsida	Asterales	Asteraceae	Tagetes patula
Angiospermae	Angiospermopsida	Caryophyllales	Tamaricaceae	Tamarix arceuthoides
Angiospermae	Angiospermopsida	Caryophyllales	Tamaricaceae	Tamarix chinensis
Angiospermae	Angiospermopsida	Caryophyllales	Tamaricaceae	Tamarix elongata
Angiospermae	Angiospermopsida	Caryophyllales	Tamaricaceae	Tamarix gracilis
Angiospermae	Angiospermopsida	Caryophyllales	Tamaricaceae	Tamarix hispida
Angiospermae	Angiospermopsida	Caryophyllales	Tamaricaceae	Tamarix hohenackeri
Angiospermae	Angiospermopsida	Caryophyllales	Tamaricaceae	Tamarix karelinii
Angiospermae	Angiospermopsida	Caryophyllales	Tamaricaceae	Tamarix laxa
Angiospermae	Angiospermopsida	Caryophyllales	Tamaricaceae	Tamarix leptostachys
Angiospermae	Angiospermopsida	Caryophyllales	Tamaricaceae	Tamarix ramosissima
Angiospermae	Angiospermopsida	Caryophyllales	Tamaricaceae	Tamarix sachensis
Angiospermae	Angiospermopsida	Asterales	Asteraceae	Tanacetum trifidum
Angiospermae	Angiospermopsida	Brassicales	Brassicaceae	Taphrospermum altaicum
Angiospermae	Angiospermopsida	Asterales	Asteraceae	Taraxacum albiflos
Angiospermae	Angiospermopsida	Asterales	Asteraceae	Taraxacum bicorne
Angiospermae	Angiospermopsida	Asterales	Asteraceae	Taraxacum minutilobum
Angiospermae	Angiospermopsida	Asterales	Asteraceae	Taraxacum mongolicum
Angiospermae	Angiospermopsida	Asterales	Asteraceae	Taraxacum platypecidum
Angiospermae	Angiospermopsida	Asterales	Asteraceae	Taraxacum sinicum
Angiospermae	Angiospermopsida	Zygophyllales	Zygophyllaceae	Tetraena mongolica
Angiospermae	Angiospermopsida	Ranunculales	Ranunculaceae	Thalictrum alpinum
Angiospermae	Angiospermopsida	Ranunculales	Ranunculaceae	Thalictrum flavum
Angiospermae	Angiospermopsida	Ranunculales	Ranunculaceae	Thalictrum foetidum
Angiospermae	Angiospermopsida	Ranunculales	Ranunculaceae	Thalictrum minus
Angiospermae	Angiospermopsida	Ranunculales	Ranunculaceae	Thalictrum petaloideum
Angiospermae	Angiospermopsida	Ranunculales	Ranunculaceae	Thalictrum simplex
Angiospermae	Angiospermopsida	Fabales	Fabaceae	Thermopsis lanceolata
Angiospermae	Angiospermopsida	Fabales	Fabaceae	Thermopsis lupinoides
Angiospermae	Angiospermopsida	Fabales	Fabaceae	Thermopsis schischkinii
Angiospermae	Angiospermopsida	Fabales	Fabaceae	Thermopsis turkestanica
Angiospermae	Angiospermopsida	Brassicales	Brassicaceae	Thlaspi arvense
Angiospermae	Angiospermopsida	Caryophyllales	Caryophyllaceae	Thylacospermum caespitosum
Angiospermae	Angiospermopsida	Lamiales	Lamiaceae	Thymus mongolicus
Angiospermae	Angiospermopsida	Poales	Poaceae	Timouria saposhnikowii
Angiospermae	Angiospermopsida	Brassicales	Brassicaceae	Torularia humilis
Angiospermae	Angiospermopsida	Brassicales	Brassicaceae	Torularia korolkowii
Angiospermae	Angiospermopsida	Boraginales	Boraginaceae	Tournefortia sibirica
Angiospermae	Angiospermopsida	Poales	Poaceae	Tragus racemosus
Angiospermae	Angiospermopsida	Zygophyllales	Zygophyllaceae	Tribulus terrestris
Angiospermae	Angiospermopsida	Poales	Cyperaceae	Trichophorum pumilum
Angiospermae	Angiospermopsida	Fabales	Fabaceae	Trifolium fragiferum
Angiospermae	Angiospermopsida	Fabales	Fabaceae	Trifolium repens
Angiospermae	Angiospermopsida	Alismatales	Juncaginaceae	Triglochin palustris
Angiospermae	Angiospermopsida	Fabales	Fabaceae	Trigonella foenum-graecum
Angiospermae	Angiospermopsida	Boraginales	Boraginaceae	Trigonotis peduncularis
Angiospermae	Angiospermopsida	Asterales	Asteraceae	Tripolium vulgare
Angiospermae	Angiospermopsida	Poales	Poaceae	Trisetum altaicum
Angiospermae	Angiospermopsida	Poales	Poaceae	Trisetum sibiricum
Angiospermae	Angiospermopsida	Poales	Poaceae	Trisetum spicatum
Angiospermae	Angiospermopsida	Ranunculales	Ranunculaceae	Trollius asiaticus
Angiospermae	Angiospermopsida	Ranunculales	Ranunculaceae	Trollius dschungaricus
Angiospermae	Angiospermopsida	Ranunculales	Ranunculaceae	Trollius lilacinus
Gymnospermae	Gymonospermopsida	Pinales	Pinaceae	Tsuga longibracteata
Angiospermae	Angiospermopsida	Brassicales	Brassicaceae	Turritis glabra
Angiospermae	Angiospermopsida	Poales	Typhaceae	Typha angustata
Angiospermae	Angiospermopsida	Poales	Typhaceae	Typha angustifolia
Angiospermae	Angiospermopsida	Poales	Typhaceae	Typha davidiana
Angiospermae	Angiospermopsida	Poales	Typhaceae	Typha laxmannii
Angiospermae	Angiospermopsida	Poales	Typhaceae	Typha minima
Angiospermae	Angiospermopsida	Rosales	Ulmaceae	Ulmus glaucescens
Angiospermae	Angiospermopsida	Rosales	Ulmaceae	Ulmus propinqua
Angiospermae	Angiospermopsida	Rosales	Ulmaceae	Ulmus pumila
Angiospermae	Angiospermopsida	Rosales	Urticaceae	Urtica cannabina
Angiospermae	Angiospermopsida	Rosales	Urticaceae	Urtica cyanescens
Angiospermae	Angiospermopsida	Caryophyllales	Caryophyllaceae	Vaccaria hispanica
Angiospermae	Angiospermopsida	Caryophyllales	Caryophyllaceae	Vaccaria segetalis
Angiospermae	Angiospermopsida	Dipsacales	Caprifoliaceae	Valeriana fedtschenkoi
Angiospermae	Angiospermopsida	Dipsacales	Caprifoliaceae	Valeriana tangutica
Angiospermae	Angiospermopsida	Lamiales	Scrophulariaceae	Verbascum blattaria
Angiospermae	Angiospermopsida	Asterales	Asteraceae	Vernonia anthelmintica
Angiospermae	Angiospermopsida	Lamiales	Plantaginaceae	Veronica anagallis-aquatica
Angiospermae	Angiospermopsida	Lamiales	Plantaginaceae	Veronica anagalloides
Angiospermae	Angiospermopsida	Lamiales	Plantaginaceae	Veronica beccabunga
Angiospermae	Angiospermopsida	Lamiales	Plantaginaceae	Veronica ciliata
Angiospermae	Angiospermopsida	Lamiales	Plantaginaceae	Veronica didyma
Angiospermae	Angiospermopsida	Lamiales	Plantaginaceae	Veronica oxycarpa
Angiospermae	Angiospermopsida	Lamiales	Plantaginaceae	Veronica rockii
Angiospermae	Angiospermopsida	Lamiales	Plantaginaceae	Veronica undulata
Angiospermae	Angiospermopsida	Dipsacales	Adoxaceae	Viburnum mongolicum
Angiospermae	Angiospermopsida	Fabales	Fabaceae	Vicia angustifolia
Angiospermae	Angiospermopsida	Fabales	Fabaceae	Vicia costata
Angiospermae	Angiospermopsida	Fabales	Fabaceae	Vicia cracca
Angiospermae	Angiospermopsida	Fabales	Fabaceae	Vicia sepium
Angiospermae	Angiospermopsida	Malpighiales	Violaceae	Viola biflora
Angiospermae	Angiospermopsida	Malpighiales	Violaceae	Viola dissecta
Angiospermae	Angiospermopsida	Malpighiales	Violaceae	Viola kunawarensis
Angiospermae	Angiospermopsida	Malpighiales	Violaceae	Viola mongolica
Angiospermae	Angiospermopsida	Malpighiales	Violaceae	Viola phalacrocarpa
Angiospermae	Angiospermopsida	Malpighiales	Violaceae	Viola philippica
Angiospermae	Angiospermopsida	Malpighiales	Violaceae	Viola tenuicornis
Angiospermae	Angiospermopsida	Vitales	Vitaceae	Vitis vinifera
Angiospermae	Angiospermopsida	Asterales	Asteraceae	Xanthium sibiricum
Angiospermae	Angiospermopsida	Sapindales	Sapindaceae	Xanthoceras sorbifolium
Angiospermae	Angiospermopsida	Asterales	Asteraceae	Xanthopappus subacaulis
Angiospermae	Angiospermopsida	Brassicales	Brassicaceae	Yinshania albiflora
Angiospermae	Angiospermopsida	Asterales	Asteraceae	Youngia nansiensis
Angiospermae	Angiospermopsida	Asterales	Asteraceae	Youngia simulatrix
Angiospermae	Angiospermopsida	Asterales	Asteraceae	Youngia stenoma
Angiospermae	Angiospermopsida	Alismatales	Potamogetonaceae	Zannichellia palustris
Angiospermae	Angiospermopsida	Alismatales	Potamogetonaceae	Zannichellia pedunculata
Angiospermae	Angiospermopsida	Rosales	Rhamnaceae	Ziziphus jujuba
Angiospermae	Angiospermopsida	Zygophyllales	Zygophyllaceae	Zygophyllum fabago
Angiospermae	Angiospermopsida	Zygophyllales	Zygophyllaceae	Zygophyllum fabagoides
Angiospermae	Angiospermopsida	Zygophyllales	Zygophyllaceae	Zygophyllum gobicum
Angiospermae	Angiospermopsida	Zygophyllales	Zygophyllaceae	Zygophyllum kansuense
Angiospermae	Angiospermopsida	Zygophyllales	Zygophyllaceae	Zygophyllum loczyi
Angiospermae	Angiospermopsida	Zygophyllales	Zygophyllaceae	Zygophyllum mucronatum
Angiospermae	Angiospermopsida	Zygophyllales	Zygophyllaceae	Zygophyllum obliquum
Angiospermae	Angiospermopsida	Zygophyllales	Zygophyllaceae	Zygophyllum potaninii
Angiospermae	Angiospermopsida	Zygophyllales	Zygophyllaceae	Zygophyllum pterocarpum
Angiospermae	Angiospermopsida	Zygophyllales	Zygophyllaceae	Zygophyllum rosovii
Angiospermae	Angiospermopsida	Zygophyllales	Zygophyllaceae	Zygophyllum xanthoxylon

## Sheet: Table S3
Sample	Concentration(ng/μL)	Fragment length range	Details
Mixture01	29.9	350-450 bp	site001-024 rbcL and matK fragments mixture
Mixture02	42.3	350-450 bp	site025-048 rbcL and matK fragments mixture
Mixture03	34.2	350-450 bp	site049-072 rbcL and matK fragments mixture
Mixture04	38.1	350-450 bp	site073-096 rbcL and matK fragments mixture
Mixture05	42.8	350-450 bp	site097-120 rbcL and matK fragments mixture
Mixture06	24.2	350-450 bp	site121-144 rbcL and matK fragments mixture
Mixture07	13.5	100-250 bp	site001-024 trnLF intron fragments mixture
Mixture08	27.4	100-250 bp	site025-048 trnLF intron fragments mixture
Mixture09	28.4	100-250 bp	site049-072 trnLF intron fragments mixture
Mixture10	32.7	100-250 bp	site073-096 trnLF intron fragments mixture
Mixture11	18.1	100-250 bp	site097-120 trnLF intron fragments mixture
Mixture12	7	100-250 bp	site121-144 trnLF intron fragments mixture

## Sheet: Table S4
Subdivision	Class	Order	Family	Species	Note	S001	S002	S003	S004	S005	S006	S007	S008	S009	S010	S011	S012	S013	S014	S015	S016	S017	S018	S019	S020	S021	S022	S023	S024	S025	S026	S027	S028	S029	S030	S031	S032	S033	S034	S035	S036	S037	S038	S039	S040	S041	S042	S043	S044
Angiospermae	Angiospermopsida	Acorales	Acoraceae	Acorus calamus	Wild plants	-	-	-	-	-	-	-	-	-	-	-	-	-	-	-	-	20	-	-	-	-	-	2	-	1	-	-	-	-	-	2	-	1	7	2	-	-	3	2	2	2	1	2	2
Angiospermae	Angiospermopsida	Apiales	Apiaceae	Aegopodium alpestre	Wild plants	3	4	-	-	-	-	-	17	2	-	-	-	-	-	1	-	-	-	36	12	2	-	79	7	115	45	97	-	4	1	146	79	86	116	56	98	20	104	112	111	91	85	114	92
Angiospermae	Angiospermopsida	Apiales	Apiaceae	Anethum graveolens	Wild plants	175	342	-	-	-	-	-	146	59	5	84	16	3	-	1	769	20	1	151	17	2	1580	279	136	338	197	211	134	32	10	322	284	247	305	187	247	70	255	333	318	294	257	275	276
Angiospermae	Angiospermopsida	Apiales	Apiaceae	Apium graveolens	Cultivated plants	197	172	-	-	-	-	1	158	59	-	-	1	3	218	1	769	20	1	189	208	2	12	245	68	343	264	270	140	29	10	356	265	310	348	194	261	74	365	405	316	367	318	363	313
Angiospermae	Angiospermopsida	Apiales	Apiaceae	Berula erecta	Wild plants	7	5	-	-	-	-	-	40	2	-	-	-	-	-	1	1	-	1	116	17	2	-	171	13	198	75	138	-	6	1	193	158	135	172	94	169	29	156	206	156	162	152	178	154
Angiospermae	Angiospermopsida	Apiales	Apiaceae	Bupleurum smithii	Wild plants	-	-	-	-	-	-	-	-	-	-	-	-	-	-	-	-	-	-	-	-	-	-	-	-	1	1	-	-	-	-	-	-	-	-	1	-	-	-	3	-	2	-	-	-
Angiospermae	Angiospermopsida	Apiales	Apiaceae	Bupleurum yinchowense	Wild plants	-	-	-	-	-	-	-	-	-	-	-	-	-	-	-	-	-	-	-	-	-	-	-	-	1	1	-	-	-	-	-	-	-	-	1	23	-	-	3	-	2	-	-	-
Angiospermae	Angiospermopsida	Apiales	Apiaceae	Carum buriaticum	Wild plants	3	-	-	-	-	-	-	6	-	-	-	-	-	-	1	-	-	-	-	-	-	-	20	-	18	8	15	-	-	-	10	13	22	12	6	12	4	13	23	15	10	11	16	11
Angiospermae	Angiospermopsida	Apiales	Apiaceae	Carum carvi	Wild plants	7	3	-	-	-	-	-	40	2	-	-	-	-	-	1	-	-	1	116	17	2	-	166	13	198	75	133	-	7	1	193	172	129	170	93	168	29	154	206	156	162	151	176	154
Angiospermae	Angiospermopsida	Apiales	Apiaceae	Cicuta virosa	Wild plants	6	2	-	-	-	-	-	21	2	-	-	-	-	-	1	-	-	1	45	10	1	-	77	9	100	40	87	-	3	1	100	92	59	82	49	90	15	83	108	78	79	80	78	77
Angiospermae	Angiospermopsida	Apiales	Apiaceae	Coriandrum sativum	Wild plants	252	339	-	-	147	-	-	184	115	-	84	15	5	-	-	-	26	1	167	1	75	1150	218	146	262	206	166	137	44	20	259	263	222	241	173	166	69	210	250	250	250	211	227	235
Angiospermae	Angiospermopsida	Apiales	Apiaceae	Cuminum cyminum	Wild plants	168	339	-	-	-	-	-	106	57	-	84	16	3	-	-	769	20	-	35	-	-	1580	95	123	117	122	78	96	26	9	129	126	118	113	93	56	40	101	117	123	113	103	99	113
Angiospermae	Angiospermopsida	Apiales	Apiaceae	Daucus carota	Cultivated plants	168	339	-	-	-	-	-	106	57	-	84	16	3	-	-	769	20	-	35	-	-	1580	95	123	117	122	78	96	26	9	129	126	118	113	93	56	40	101	117	123	113	103	99	113
Angiospermae	Angiospermopsida	Apiales	Apiaceae	Ferula bungeana	Wild plants	89	169	-	-	-	-	-	42	-	-	84	9	-	217	-	769	3	-	57	-	-	1164	32	92	45	50	47	26	11	2	45	32	51	50	48	31	17	47	35	62	41	45	41	51
Angiospermae	Angiospermopsida	Apiales	Apiaceae	Foeniculum vulgare	Wild plants	176	343	-	-	-	-	-	154	59	5	84	16	4	-	1	770	22	1	177	21	3	1580	325	140	437	375	257	192	36	11	426	311	290	456	214	298	78	330	399	402	387	325	331	369
Angiospermae	Angiospermopsida	Apiales	Apiaceae	Oenanthe javanica	Wild plants	8	4	-	-	-	-	-	44	2	-	-	-	-	-	1	1	2	1	142	21	3	-	212	17	258	103	179	-	9	2	272	185	151	233	121	219	37	203	272	201	225	199	232	203
Angiospermae	Angiospermopsida	Apiales	Apiaceae	Saposhnikovia divaricata	Wild plants	-	3	-	-	-	-	-	6	-	-	-	-	-	-	-	-	-	-	-	-	-	-	5	2	20	7	20	-	1	-	21	-	11	17	8	24	1	21	18	8	13	24	12	13
Angiospermae	Angiospermopsida	Apiales	Apiaceae	Sium suave	Wild plants	-	-	-	-	-	-	-	2	-	-	-	-	-	-	-	-	-	-	-	-	-	-	3	-	6	3	-	-	-	-	-	-	-	5	3	8	2	6	8	5	6	4	7	8
Angiospermae	Angiospermopsida	Asparagales	Amaryllidaceae	Allium atrosanguineum	Wild plants	-	-	-	256	-	196	-	26	-	-	-	3	-	-	-	-	-	-	-	-	-	-	19	18	50	51	-	38	11	5	33	19	32	85	29	28	18	37	43	33	49	43	46	35
Angiospermae	Angiospermopsida	Asparagales	Amaryllidaceae	Allium carolinianum	Wild plants	-	-	-	256	-	196	-	32	-	-	-	3	-	-	-	-	-	-	-	-	-	-	24	18	81	77	26	38	11	6	74	45	75	105	43	63	22	63	69	66	95	73	65	66
Angiospermae	Angiospermopsida	Asparagales	Amaryllidaceae	Allium cyaneum	Wild plants	-	-	-	-	-	196	-	17	-	-	-	3	-	-	-	-	-	-	-	-	-	-	12	18	31	30	-	25	7	5	25	14	20	71	19	14	10	22	26	21	29	26	28	21
Angiospermae	Angiospermopsida	Asparagales	Amaryllidaceae	Allium mongolicum	Wild plants	-	-	-	-	-	-	-	6	-	-	-	-	-	-	-	-	-	-	-	-	-	-	5	-	31	26	26	-	-	1	41	26	43	19	14	35	4	25	26	33	46	30	19	31
Angiospermae	Angiospermopsida	Asparagales	Amaryllidaceae	Allium oreoprasum	Wild plants	-	-	-	-	-	-	-	6	-	-	-	-	-	-	-	-	-	-	-	-	-	-	5	-	31	56	26	19	-	1	66	26	64	63	14	58	5	25	26	33	46	30	19	31
Angiospermae	Angiospermopsida	Asparagales	Amaryllidaceae	Allium plurifoliatum	Wild plants	-	-	-	256	-	196	-	26	-	-	-	3	-	-	-	-	-	-	-	-	-	-	19	18	50	51	-	38	11	5	33	19	32	85	29	28	18	37	43	33	49	43	46	35
Angiospermae	Angiospermopsida	Asparagales	Amaryllidaceae	Allium polyrhizum	Wild plants	-	-	-	-	-	-	-	6	-	-	-	-	-	-	-	-	-	-	-	-	-	-	5	-	31	26	26	-	-	1	41	26	43	19	14	35	4	25	26	33	46	30	19	31
Angiospermae	Angiospermopsida	Asparagales	Amaryllidaceae	Allium przewalskianum	Wild plants	-	-	-	256	-	196	-	32	-	-	-	3	-	-	-	-	-	-	-	-	-	-	24	18	76	72	15	38	11	6	59	19	70	99	40	59	21	58	63	60	88	72	62	60
Angiospermae	Angiospermopsida	Asparagales	Amaryllidaceae	Allium ramosum	Wild plants	-	-	-	-	-	-	-	6	-	-	-	-	-	-	-	-	-	-	-	-	-	-	5	-	47	71	26	19	-	1	66	26	64	74	14	81	5	34	55	33	46	30	19	31
Angiospermae	Angiospermopsida	Asparagales	Amaryllidaceae	Allium rubens	Wild plants	-	-	-	256	-	196	-	29	-	-	-	3	-	-	-	-	-	-	-	-	-	-	21	18	51	55	-	39	15	8	35	19	35	85	30	28	19	38	46	35	52	45	48	37
Angiospermae	Angiospermopsida	Asparagales	Amaryllidaceae	Allium tianschanicum	Wild plants	-	-	-	-	-	-	-	6	-	-	-	-	-	-	-	-	-	-	-	-	-	-	5	-	26	21	15	-	-	1	26	-	38	14	11	31	3	21	20	27	38	29	16	25
Angiospermae	Angiospermopsida	Asparagales	Asparagaceae	Anemarrhena asphodeloides	Cultivated plants	-	-	-	-	-	196	-	17	-	145	84	1	-	-	-	-	14	16	-	-	-	-	53	-	48	91	121	53	1	-	39	269	77	62	33	41	8	47	62	61	43	31	38	72
Angiospermae	Angiospermopsida	Asparagales	Asparagaceae	Asparagus dauricus	Wild plants	-	-	-	-	-	-	-	-	-	-	-	-	-	-	-	-	-	-	-	-	-	-	-	-	8	-	-	-	-	-	-	-	-	-	-	-	-	-	-	-	-	-	-	-
Angiospermae	Angiospermopsida	Asparagales	Asparagaceae	Asparagus gobicus	Wild plants	-	-	-	-	-	-	-	-	-	-	-	-	-	-	-	-	-	-	-	-	-	-	-	-	-	1	-	2	-	-	-	-	-	-	1	-	-	1	1	2	1	1	1	1
Angiospermae	Angiospermopsida	Asparagales	Asparagaceae	Polygonatum cirrhifolium	Wild plants	-	-	-	-	-	-	4	-	-	-	-	-	-	-	-	-	-	-	-	-	-	-	-	-	10	5	10	-	-	-	13	-	11	7	3	7	1	9	10	7	3	8	13	7
Angiospermae	Angiospermopsida	Asparagales	Asparagaceae	Polygonatum roseum	Wild plants	-	-	-	-	-	-	4	4	-	-	-	-	-	-	-	-	-	-	-	-	-	-	8	6	12	7	10	-	-	-	14	5	12	7	3	7	2	11	11	9	5	9	14	8
Angiospermae	Angiospermopsida	Asparagales	Asparagaceae	Polygonatum sibiricum	Wild plants	-	-	-	-	-	-	-	5	-	-	-	-	-	-	-	-	-	-	-	-	-	-	9	6	2	3	5	-	-	-	4	6	1	-	-	1	1	3	2	2	3	1	2	1
Angiospermae	Angiospermopsida	Asparagales	Iridaceae	Iris bloudowii	Wild plants	13	-	-	-	-	-	-	16	-	-	-	1	-	-	-	-	9	-	51	-	-	-	19	-	17	11	16	18	-	-	10	10	14	21	11	14	5	14	12	16	16	15	15	12
Angiospermae	Angiospermopsida	Asparagales	Iridaceae	Iris loczyi	Wild plants	3	339	-	-	294	-	-	122	29	-	-	6	-	-	-	-	32	-	103	-	-	45	68	25	107	70	63	107	48	19	99	126	101	120	78	45	40	94	105	107	110	105	94	95
Angiospermae	Angiospermopsida	Asparagales	Iridaceae	Iris tenuifolia	Wild plants	-	-	-	-	-	-	-	-	-	-	-	-	-	-	-	-	-	-	-	-	-	-	-	-	-	-	-	-	-	-	-	-	-	-	-	-	-	-	-	-	-	-	-	-
Angiospermae	Angiospermopsida	Asparagales	Orchidaceae	Goodyera schlechtendaliana	Wild plants	-	-	-	-	-	-	-	-	-	-	-	-	-	-	-	-	-	-	-	-	-	-	-	-	-	-	-	-	-	-	-	-	-	-	-	-	-	-	-	-	-	-	1	-
Angiospermae	Angiospermopsida	Asterales	Asteraceae	Ajania fruticulosa	Wild plants	31	10	1221	-	8	6	1	57	31	7	3	12	3	20	17	15	5	14	26	72	57	8	395	399	271	549	255	340	24	1155	211	356	388	316	715	242	953	288	277	347	286	311	265	324
Angiospermae	Angiospermopsida	Asterales	Asteraceae	Alfredia nivea	Wild plants	14	-	2	33	-	-	-	57	-	-	-	1	1	-	1	1	12	-	4	12	49	-	151	42	251	187	318	16	21	24	253	228	204	272	182	270	64	262	271	235	284	289	264	281
Angiospermae	Angiospermopsida	Asterales	Asteraceae	Anaphalis lactea	Wild plants	-	-	-	-	-	-	-	-	-	-	-	-	-	-	-	-	-	-	-	-	-	-	-	-	1	-	-	-	-	-	-	-	-	1	-	1	-	-	-	3	-	-	2	1
Angiospermae	Angiospermopsida	Asterales	Asteraceae	Arctium lappa	Wild plants	48	-	1	33	-	-	-	112	-	145	84	3	-	-	1	1	35	-	40	44	49	-	268	97	320	282	409	131	32	27	305	280	290	404	226	352	86	359	344	314	349	409	403	374
Angiospermae	Angiospermopsida	Asterales	Asteraceae	Artemisia anethoides	Wild plants	63	-	1247	-	-	-	1	16	488	-	84	107	54	-	-	-	55	-	9	-	-	-	242	613	80	104	261	139	56	692	46	26	42	128	310	336	519	142	112	178	79	113	106	96
Angiospermae	Angiospermopsida	Asterales	Asteraceae	Artemisia annua	Wild plants	50	9	1434	-	7	6	1	55	254	7	3	66	20	18	15	14	27	228	30	7	43	8	470	514	280	561	304	375	54	1161	204	328	347	329	696	363	991	345	294	404	258	299	286	303
Angiospermae	Angiospermopsida	Asterales	Asteraceae	Artemisia argyrophylla	Wild plants	47	5	1239	50	2	24	15	70	16	14	3	180	41	8	39	-	8	64	288	573	202	16	711	229	419	399	614	268	4	1252	362	500	424	310	1113	330	1232	426	423	489	377	468	577	384
Angiospermae	Angiospermopsida	Asterales	Asteraceae	Artemisia dracunculus	Wild plants	92	9	2462	5	8	6	1	76	516	7	87	119	58	20	17	15	60	14	35	8	46	8	308	1008	270	561	458	306	80	1807	252	382	451	343	940	506	1465	317	289	330	273	327	282	330
Angiospermae	Angiospermopsida	Asterales	Asteraceae	Artemisia dubia	Wild plants	62	-	1223	-	-	-	-	16	487	-	84	107	54	-	-	-	55	-	9	-	-	-	18	609	30	42	203	43	56	661	41	26	42	71	263	264	488	46	41	42	46	39	46	50
Angiospermae	Angiospermopsida	Asterales	Asteraceae	Artemisia eriopoda	Wild plants	49	6	1350	51	2	27	16	72	18	14	3	195	46	9	51	1	8	66	288	573	223	17	534	231	424	400	561	362	5	1354	482	513	457	330	1263	352	1356	388	430	398	411	455	590	394
Angiospermae	Angiospermopsida	Asterales	Asteraceae	Artemisia freyniana	Wild plants	33	3	943	39	2	22	9	55	10	9	2	98	31	5	29	-	6	64	192	382	169	14	412	218	303	269	493	134	2	964	304	250	335	208	805	162	984	240	311	291	236	324	429	255
Angiospermae	Angiospermopsida	Asterales	Asteraceae	Artemisia frigida	Wild plants	108	5	2437	50	2	24	15	86	500	14	87	286	95	7	39	-	63	64	297	573	201	16	727	831	444	433	812	311	59	1892	403	526	461	380	1365	591	1702	468	462	526	412	505	620	431
Angiospermae	Angiospermopsida	Asterales	Asteraceae	Artemisia gmelinii	Wild plants	50	5	1258	50	2	24	15	71	42	14	3	197	47	7	39	-	20	64	288	573	202	16	709	253	416	394	640	270	15	1245	360	501	420	308	1110	342	1233	424	424	487	369	469	577	382
Angiospermae	Angiospermopsida	Asterales	Asteraceae	Artemisia japonica	Wild plants	80	14	2502	51	10	33	16	127	74	21	6	229	52	27	66	15	19	295	315	581	267	25	780	638	627	895	793	457	30	2416	664	856	788	563	1827	543	2205	613	646	640	601	681	780	634
Angiospermae	Angiospermopsida	Asterales	Asteraceae	Artemisia lavandulifolia	Wild plants	3	-	16	-	-	-	-	-	29	-	-	22	3	-	-	-	6	217	1	-	-	-	-	25	2	3	16	2	4	3	2	-	2	7	5	3	11	2	3	3	2	2	3	3
Angiospermae	Angiospermopsida	Asterales	Asteraceae	Artemisia mongolica	Wild plants	3	-	16	-	-	-	-	-	29	-	-	22	3	-	-	-	6	217	1	-	-	-	-	25	2	3	16	2	4	3	2	-	2	7	5	3	11	2	3	3	2	2	3	3
Angiospermae	Angiospermopsida	Asterales	Asteraceae	Artemisia ordosica	Wild plants	118	14	3376	51	10	33	16	140	331	21	90	280	88	27	66	15	51	295	320	581	267	25	795	1087	646	919	980	483	52	2950	691	868	815	591	2016	724	2550	644	672	666	630	706	809	666
Angiospermae	Angiospermopsida	Asterales	Asteraceae	Artemisia pontica	Wild plants	1	-	23	-	-	-	-	1	-	5	-	-	-	-	-	-	-	-	1	-	1	-	144	22	43	50	87	78	1	23	30	250	21	41	53	104	30	97	62	79	23	73	61	64
Angiospermae	Angiospermopsida	Asterales	Asteraceae	Artemisia rutifolia	Wild plants	3	-	16	-	-	-	-	-	29	-	-	22	3	-	-	-	6	217	1	-	-	-	-	25	2	3	16	2	4	3	2	-	2	7	5	3	11	2	3	3	2	2	3	3
Angiospermae	Angiospermopsida	Asterales	Asteraceae	Artemisia sacrorum	Wild plants	4	1	56	-	-	-	-	2	29	-	-	22	3	-	1	1	6	217	1	-	1	-	219	38	51	77	45	59	5	39	17	-	18	67	88	63	72	104	71	147	44	56	42	61
Angiospermae	Angiospermopsida	Asterales	Asteraceae	Artemisia saposhnikovii	Wild plants	3	-	15	-	-	-	-	-	29	-	-	22	3	-	-	-	6	217	1	-	-	-	-	25	2	3	16	2	4	3	2	-	2	7	5	3	11	2	3	3	2	2	3	3
Angiospermae	Angiospermopsida	Asterales	Asteraceae	Artemisia scoparia	Wild plants	78	14	2492	51	10	33	16	127	73	21	6	211	49	27	66	15	13	78	314	581	267	25	780	619	626	893	793	456	26	2416	664	856	787	556	1824	543	2198	612	644	639	600	680	778	633
Angiospermae	Angiospermopsida	Asterales	Asteraceae	Artemisia sieversiana	Wild plants	-	-	2	-	-	-	-	-	-	-	-	-	-	-	-	-	-	-	-	-	-	-	-	-	9	45	29	38	-	1	-	-	-	1	9	24	3	35	1	39	2	2	29	19
Angiospermae	Angiospermopsida	Asterales	Asteraceae	Artemisia subdigitata	Wild plants	1	-	16	-	-	-	-	1	-	-	-	1	-	-	-	-	3	-	-	-	-	-	-	62	1	7	16	1	11	8	1	1	1	7	4	14	6	2	3	2	1	2	2	2
Angiospermae	Angiospermopsida	Asterales	Asteraceae	Artemisia vulgaris	Wild plants	63	-	1239	-	-	2	1	17	487	-	84	107	54	-	-	-	55	-	9	-	-	-	27	613	42	45	203	81	57	675	46	26	42	72	284	291	497	57	54	42	59	42	49	51
Angiospermae	Angiospermopsida	Asterales	Asteraceae	Artemisia xerophytica	Wild plants	62	-	1228	-	-	-	-	16	487	-	84	108	54	-	-	-	58	-	9	-	-	-	19	609	30	42	203	43	60	661	41	26	42	71	264	264	490	46	42	42	46	39	47	50
Angiospermae	Angiospermopsida	Asterales	Asteraceae	Aster ageratoides	Wild plants	32	-	-	-	-	-	-	50	-	145	84	4	-	-	-	-	6	-	-	-	-	-	99	25	49	54	78	57	19	8	45	68	45	57	39	17	22	52	44	50	56	54	53	49
Angiospermae	Angiospermopsida	Asterales	Asteraceae	Aster alpinus	Wild plants	-	-	-	-	-	10	4	11	-	-	-	-	-	-	-	-	-	-	-	-	1	-	19	4	50	26	77	133	1	3	41	68	51	77	28	71	14	44	39	41	53	54	53	48
Angiospermae	Angiospermopsida	Asterales	Asteraceae	Aster flaccidus	Wild plants	32	-	-	-	-	10	4	61	-	145	84	4	-	-	-	-	6	-	-	-	1	-	107	29	97	79	139	189	20	11	84	134	94	134	65	88	35	93	82	88	106	104	103	93
Angiospermae	Angiospermopsida	Asterales	Asteraceae	Asterothamnus centraliasiaticus	Wild plants	32	-	-	-	-	10	4	61	-	145	84	4	-	-	-	-	6	-	-	-	-	-	108	29	91	78	129	189	20	11	82	121	77	125	63	81	33	90	78	87	103	97	99	90
Angiospermae	Angiospermopsida	Asterales	Asteraceae	Asterothamnus fruticosus	Wild plants	32	-	-	-	-	-	-	50	-	145	84	4	-	-	-	-	6	-	-	-	-	-	99	25	49	54	78	57	19	8	45	68	45	57	39	17	22	52	44	50	56	54	53	49
Angiospermae	Angiospermopsida	Asterales	Asteraceae	Bellis perennis	Wild plants	16	-	-	-	-	-	-	27	-	-	84	-	-	-	-	-	6	-	-	-	-	-	54	6	30	32	16	33	15	3	25	40	30	35	24	18	12	29	21	29	31	32	32	29
Angiospermae	Angiospermopsida	Asterales	Asteraceae	Bidens tripartita	Wild plants	1	339	-	-	-	-	-	-	-	-	-	-	-	-	-	-	20	-	-	-	-	-	10	-	3	7	15	3	4	-	5	2	4	1	5	1	2	11	5	6	5	13	10	6
Angiospermae	Angiospermopsida	Asterales	Asteraceae	Calendula officinalis	Cultivated plants	1	-	-	-	-	-	-	-	-	-	-	-	-	-	-	-	-	-	57	-	-	-	-	12	1	2	10	-	-	-	6	-	2	6	3	8	1	7	5	6	4	6	7	6
Angiospermae	Angiospermopsida	Asterales	Asteraceae	Cancrinia lasiocarpa	Wild plants	62	-	1223	-	-	-	-	16	487	-	84	107	54	-	-	-	55	-	9	-	-	-	18	609	30	42	203	43	56	661	41	26	42	71	263	264	488	46	41	42	46	39	46	50
Angiospermae	Angiospermopsida	Asterales	Asteraceae	Carduus acanthoides	Wild plants	60	169	2	33	147	-	-	89	-	145	-	3	-	-	1	1	64	-	3	18	41	21	136	29	170	158	211	50	18	14	153	122	153	174	122	173	44	186	209	183	214	204	195	207
Angiospermae	Angiospermopsida	Asterales	Asteraceae	Carthamus tinctorius	Cultivated plants	11	-	1	33	-	-	-	47	-	-	-	-	-	-	2	1	12	-	46	18	51	-	115	42	154	128	190	35	11	11	132	94	109	154	109	180	34	161	186	156	185	175	162	181
Angiospermae	Angiospermopsida	Asterales	Asteraceae	Chondrilla brevirostris	Wild plants	6	-	-	-	-	-	-	11	-	-	-	1	-	-	-	-	12	-	1	-	-	-	16	25	15	20	47	15	15	3	17	17	14	-	13	3	5	15	14	15	16	15	14	17
Angiospermae	Angiospermopsida	Asterales	Asteraceae	Chrysanthemum chanetii	Wild plants	29	9	1203	-	8	6	-	57	29	7	3	12	3	19	17	15	5	14	26	8	45	8	485	395	276	518	284	263	23	1126	206	356	367	293	683	285	942	320	293	366	254	308	263	296
Angiospermae	Angiospermopsida	Asterales	Asteraceae	Cicerbita azurea	Wild plants	-	-	-	-	-	-	-	-	-	-	-	-	-	-	-	-	-	-	-	-	-	-	-	-	-	-	-	-	-	-	-	-	-	-	-	-	-	-	-	2	-	-	-	-
Angiospermae	Angiospermopsida	Asterales	Asteraceae	Cirsium arvense	Wild plants	19	-	-	-	-	-	-	33	-	-	-	3	-	-	-	-	49	-	3	12	1	9	48	19	27	32	47	25	7	5	25	27	31	13	24	14	11	35	30	23	39	36	32	33
Angiospermae	Angiospermopsida	Asterales	Asteraceae	Crepidiastrum denticulatum	Wild plants	-	-	-	-	-	-	-	-	-	-	-	-	-	-	-	-	-	-	-	-	-	-	-	-	-	-	-	-	-	-	-	-	-	-	-	-	-	-	-	-	-	-	1	1
Angiospermae	Angiospermopsida	Asterales	Asteraceae	Crepidiastrum sonchifolium	Wild plants	-	-	-	-	-	-	-	-	-	-	-	-	-	-	-	-	-	-	-	-	-	-	-	-	-	3	-	-	-	-	-	-	-	4	-	2	-	1	1	-	1	-	3	1
Angiospermae	Angiospermopsida	Asterales	Asteraceae	Echinops gmelinii	Wild plants	54	169	1	33	-	-	667	104	-	-	168	3	1	-	1	-	40	-	107	18	40	12	177	66	234	221	222	116	48	37	208	178	195	280	161	221	64	246	277	239	263	253	246	269
Angiospermae	Angiospermopsida	Asterales	Asteraceae	Echinops humilis	Wild plants	-	-	-	-	-	-	-	-	-	-	-	-	-	-	-	-	-	-	-	-	-	-	-	6	-	-	-	-	-	-	1	-	-	-	-	-	-	-	-	-	-	1	-	-
Angiospermae	Angiospermopsida	Asterales	Asteraceae	Echinops nanus	Wild plants	48	169	-	-	-	-	667	77	-	-	168	3	1	-	-	-	40	-	104	-	-	-	111	49	113	121	94	116	45	31	100	99	98	141	77	66	38	111	116	101	107	104	103	115
Angiospermae	Angiospermopsida	Asterales	Asteraceae	Echinops przewalskyi	Wild plants	-	-	-	-	-	-	-	-	-	-	-	-	-	-	-	-	-	-	7	-	-	-	-	-	1	1	-	-	-	2	1	-	-	-	-	-	-	1	-	1	-	-	-	1
Angiospermae	Angiospermopsida	Asterales	Asteraceae	Erigeron acris	Wild plants	32	-	-	-	-	12	4	60	-	145	84	4	-	-	-	-	6	-	-	-	-	-	105	29	96	78	134	186	20	9	86	117	80	126	63	98	35	92	79	87	107	101	106	99
Angiospermae	Angiospermopsida	Asterales	Asteraceae	Erigeron annuus	Wild plants	32	-	-	-	-	12	4	61	-	145	84	4	-	-	-	-	6	-	-	-	-	-	107	29	114	80	134	208	20	11	86	121	125	144	65	96	36	104	87	90	111	104	109	101
Angiospermae	Angiospermopsida	Asterales	Asteraceae	Helianthus annuus	Cultivated plants	74	169	-	-	-	-	667	104	-	145	252	6	1	-	-	-	40	-	29	-	-	-	137	37	137	149	125	136	37	29	122	123	116	121	101	108	47	140	145	129	148	129	136	145
Angiospermae	Angiospermopsida	Asterales	Asteraceae	Ixeris chinensis	Wild plants	-	-	-	-	-	-	-	11	-	-	-	-	-	-	5	-	-	-	-	-	-	-	84	4	127	56	87	-	3	7	121	66	86	123	82	106	36	104	101	83	97	106	106	99
Angiospermae	Angiospermopsida	Asterales	Asteraceae	Kaschgaria komarovii	Wild plants	-	-	1	-	-	-	-	-	-	-	-	-	-	-	-	-	-	-	-	-	-	-	-	-	-	-	-	-	-	-	-	-	-	-	-	-	-	-	-	-	-	-	-	-
Angiospermae	Angiospermopsida	Asterales	Asteraceae	Lactuca sativa	Invasive plants	-	-	1	-	-	-	-	51	29	145	-	-	1	-	5	-	35	-	-	127	-	-	134	4	443	258	355	247	34	24	412	849	296	533	169	557	70	374	320	315	328	351	369	335
Angiospermae	Angiospermopsida	Asterales	Asteraceae	Lactuca sibirica	Invasive plants	48	169	-	-	-	-	667	77	-	-	168	3	1	-	-	-	40	-	104	-	-	-	111	49	113	121	94	116	45	31	100	99	98	141	77	66	38	111	116	101	107	104	103	115
Angiospermae	Angiospermopsida	Asterales	Asteraceae	Lactuca tatarica	Invasive plants	1	-	-	-	-	-	-	9	-	-	-	-	-	-	-	-	6	-	109	-	-	-	20	6	16	17	-	16	11	9	13	9	14	14	13	10	7	17	17	15	16	13	16	17
Angiospermae	Angiospermopsida	Asterales	Asteraceae	Leibnitzia anandria	Wild plants	-	-	-	-	-	-	-	-	-	-	-	-	-	-	-	-	-	-	-	-	-	-	-	-	-	-	-	-	-	-	-	-	-	-	-	-	-	-	-	-	-	-	-	-
Angiospermae	Angiospermopsida	Asterales	Asteraceae	Leontopodium leontopodioides	Wild plants	-	-	-	-	-	-	-	-	-	-	-	-	-	-	-	-	-	-	-	-	-	-	-	-	-	-	-	-	-	-	-	-	-	1	-	-	-	-	-	-	-	-	2	1
Angiospermae	Angiospermopsida	Asterales	Asteraceae	Leontopodium nanum	Wild plants	-	-	-	-	-	-	-	-	-	-	-	-	-	-	-	-	-	-	-	-	1	-	-	-	-	-	10	-	-	-	-	-	-	4	1	-	-	-	-	-	-	-	2	2
Angiospermae	Angiospermopsida	Asterales	Asteraceae	Ligularia sagitta	Wild plants	48	169	-	-	-	-	667	56	-	-	168	1	1	-	-	-	14	-	-	-	-	-	77	37	85	89	63	85	19	15	70	74	70	64	56	56	26	76	88	69	85	77	78	83
Angiospermae	Angiospermopsida	Asterales	Asteraceae	Neopallasia pectinata	Wild plants	1	-	31	-	-	-	-	2	-	-	-	1	-	-	-	-	-	1	-	-	1	-	5	8	3	5	10	-	-	18	-	14	1	9	10	9	19	2	3	3	4	3	3	3
Angiospermae	Angiospermopsida	Asterales	Asteraceae	Plagiobasis centauroides	Wild plants	6	-	-	-	-	-	-	13	-	-	-	1	-	-	-	-	23	-	46	-	-	-	28	31	24	35	63	24	30	6	24	27	21	-	20	14	9	22	25	22	23	21	22	26
Angiospermae	Angiospermopsida	Asterales	Asteraceae	Rhaponticum repens	Invasive plants	55	169	1	33	-	-	667	113	-	-	168	3	1	-	1	-	40	-	104	-	48	-	190	60	274	248	298	116	49	40	257	257	233	332	192	260	70	297	318	277	313	308	292	324
Angiospermae	Angiospermopsida	Asterales	Asteraceae	Rhaponticum uniflorum	Invasive plants	55	169	1	33	-	-	667	113	-	-	168	3	1	-	1	-	40	-	104	-	48	-	175	58	272	245	298	116	49	39	254	257	227	326	186	252	69	288	309	277	306	298	286	317
Angiospermae	Angiospermopsida	Asterales	Asteraceae	Saussurea alata	Wild plants	1	-	-	-	-	-	-	-	-	-	-	-	-	-	-	-	-	-	5	-	-	-	-	6	-	2	-	-	-	-	-	-	-	-	-	-	-	-	-	-	-	-	-	-
Angiospermae	Angiospermopsida	Asterales	Asteraceae	Saussurea bracteata	Wild plants	11	-	-	-	-	7	-	42	29	-	-	3	-	-	3	-	23	-	48	-	1	-	93	75	166	132	217	160	41	16	172	150	137	168	110	169	51	147	141	135	151	153	159	148
Angiospermae	Angiospermopsida	Asterales	Asteraceae	Saussurea gnaphalodes	Wild plants	14	-	1	33	-	-	-	46	29	-	-	3	-	-	1	-	23	-	45	-	48	-	88	77	178	178	282	22	37	14	176	185	145	183	127	201	40	196	213	196	215	212	201	220
Angiospermae	Angiospermopsida	Asterales	Asteraceae	Saussurea hieracioides	Wild plants	5	-	-	-	-	7	-	37	-	-	-	1	-	-	3	-	12	-	45	-	1	-	92	38	161	102	186	152	26	13	164	143	130	178	105	161	48	141	135	128	147	144	153	153
Angiospermae	Angiospermopsida	Asterales	Asteraceae	Saussurea involucrata	Wild plants	-	-	-	-	-	7	-	23	-	-	-	-	-	-	3	-	-	-	-	-	1	-	66	7	140	72	117	132	4	7	146	106	108	176	87	148	40	121	107	110	126	124	131	128
Angiospermae	Angiospermopsida	Asterales	Asteraceae	Saussurea japonica	Wild plants	-	-	1	-	-	-	-	-	-	-	-	-	-	-	1	-	-	-	3	18	1	12	26	9	7	10	-	-	-	1	10	13	16	16	8	17	2	19	16	7	17	17	20	15
Angiospermae	Angiospermopsida	Asterales	Asteraceae	Saussurea medusa	Wild plants	1	-	1	-	-	-	-	-	-	-	-	-	-	-	1	-	-	-	4	18	1	12	26	9	4	6	-	-	-	1	8	-	16	21	6	14	2	12	13	2	14	14	12	17
Angiospermae	Angiospermopsida	Asterales	Asteraceae	Saussurea nigrescens	Wild plants	7	-	-	-	-	-	-	11	29	-	-	1	-	-	-	-	23	-	43	-	-	-	19	68	18	51	78	18	26	5	21	22	19	11	15	17	8	17	19	17	17	17	17	27
Angiospermae	Angiospermopsida	Asterales	Asteraceae	Saussurea phaeantha	Wild plants	5	-	-	-	-	-	-	23	29	-	-	1	-	-	3	-	9	-	40	-	1	-	79	47	122	96	139	14	25	8	123	81	94	112	81	104	37	103	97	85	100	103	105	97
Angiospermae	Angiospermopsida	Asterales	Asteraceae	Saussurea salsa	Wild plants	1	-	-	-	-	-	-	-	-	-	-	-	-	-	-	-	-	-	1	-	-	-	-	6	-	2	-	-	-	-	-	-	-	-	-	-	-	-	-	-	-	-	-	-
Angiospermae	Angiospermopsida	Asterales	Asteraceae	Scorzonera capito	Wild plants	48	169	-	-	-	-	667	77	-	-	168	3	1	-	-	-	40	-	104	-	-	-	111	49	113	121	94	116	45	31	100	99	103	141	77	66	38	111	116	101	107	105	103	115
Angiospermae	Angiospermopsida	Asterales	Asteraceae	Scorzonera pseudodivaricata	Wild plants	1	-	-	-	-	-	-	21	-	-	-	1	1	-	-	-	26	-	106	-	-	-	36	12	35	42	31	39	30	15	34	32	42	78	27	28	14	39	39	37	28	35	32	38
Angiospermae	Angiospermopsida	Asterales	Asteraceae	Senecio thianschanicus	Wild plants	-	-	-	-	-	-	-	-	-	-	-	-	-	-	-	-	-	-	-	-	-	-	-	-	3	4	-	3	-	-	2	-	4	-	3	14	-	1	1	2	3	4	3	2
Angiospermae	Angiospermopsida	Asterales	Asteraceae	Sonchus oleraceus	Wild plants	-	-	-	-	-	-	-	2	-	-	-	-	-	-	-	-	-	-	-	-	-	-	10	-	9	5	5	-	-	1	10	26	11	16	11	13	6	11	20	12	11	8	8	9
Angiospermae	Angiospermopsida	Asterales	Asteraceae	Sonchus wightianus	Wild plants	-	-	-	-	-	-	-	4	-	-	-	1	17	-	-	-	6	-	-	-	-	-	-	-	-	-	-	-	-	-	-	-	-	-	-	-	-	-	-	-	-	-	-	-
Angiospermae	Angiospermopsida	Asterales	Asteraceae	Stilpnolepis centiflora	Wild plants	29	9	1200	-	8	6	-	57	29	7	3	12	3	19	17	15	5	14	26	8	45	8	276	395	236	518	255	263	23	1116	206	356	367	248	651	239	933	260	235	269	225	262	234	270
Angiospermae	Angiospermopsida	Asterales	Asteraceae	Tagetes erecta	Cultivated plants	-	-	2	-	-	-	-	-	-	-	-	-	-	-	-	-	-	-	-	-	-	-	-	-	-	1	-	-	-	-	1	2	-	-	1	3	1	1	1	-	1	-	-	-
Angiospermae	Angiospermopsida	Asterales	Asteraceae	Tagetes patula	Wild plants	-	-	-	-	-	-	-	-	-	-	-	-	-	-	-	-	-	-	-	-	-	-	-	-	-	-	-	-	-	-	-	-	-	-	-	-	-	-	-	-	-	-	-	-
Angiospermae	Angiospermopsida	Asterales	Asteraceae	Taraxacum mongolicum	Wild plants	-	-	-	-	-	-	-	-	-	-	-	-	-	-	-	-	-	-	-	-	-	-	-	-	1	2	-	-	-	-	-	-	-	15	4	1	1	2	2	-	3	1	-	2
Angiospermae	Angiospermopsida	Asterales	Asteraceae	Tripolium vulgare	Wild plants	32	-	-	-	-	-	-	52	-	145	84	4	-	-	-	-	6	-	-	-	-	-	105	27	59	58	98	55	19	8	54	67	54	77	46	30	24	64	66	61	71	67	78	62
Angiospermae	Angiospermopsida	Asterales	Asteraceae	Xanthium sibiricum	Wild plants	-	-	-	-	-	-	-	2	-	-	-	-	-	-	-	-	-	-	-	-	-	-	15	-	1	-	-	-	-	-	-	-	-	1	-	-	-	-	-	-	-	-	1	2
Angiospermae	Angiospermopsida	Asterales	Asteraceae	Xanthopappus subacaulis	Wild plants	1	-	-	-	-	-	-	4	-	-	-	-	-	-	-	-	-	-	-	-	1	-	19	-	4	8	15	-	-	2	6	13	12	4	3	8	3	9	4	3	7	13	9	8
Angiospermae	Angiospermopsida	Asterales	Campanulaceae	Adenophora himalayana	Wild plants	1	-	-	-	-	-	-	-	-	-	-	-	-	-	-	-	-	-	-	-	-	-	-	-	-	-	-	-	-	-	-	-	-	-	-	-	-	-	-	1	-	-	-	-
Angiospermae	Angiospermopsida	Asterales	Campanulaceae	Adenophora stenanthina	Wild plants	1	-	-	-	-	-	-	-	-	-	-	-	-	-	-	-	-	-	-	-	-	-	-	-	-	-	-	-	-	-	-	-	-	-	-	-	-	-	-	1	-	-	-	-
Angiospermae	Angiospermopsida	Asterales	Campanulaceae	Adenophora tricuspidata	Wild plants	1	-	-	-	-	-	-	-	-	-	-	-	-	-	-	-	-	-	-	-	-	-	-	2	-	-	-	-	-	-	-	-	-	-	-	-	-	-	-	1	-	-	-	-
Angiospermae	Angiospermopsida	Asterales	Campanulaceae	Codonopsis clematidea	Wild plants	3	-	-	256	-	-	-	96	2	145	84	10	-	1	14	667	78	-	7	-	92	-	71	36	135	128	98	89	68	20	137	174	113	153	103	140	40	131	115	119	113	130	103	123
Angiospermae	Angiospermopsida	Boraginales	Boraginaceae	Tournefortia sibirica	Wild plants	162	6	2	-	2	9	4	17	7	81	1	2	1	6	118	292	4	10	219	435	41	2	54	94	3	-	-	-	-	-	5	-	5	2	2	3	-	2	3	3	1	2	4	1
Angiospermae	Angiospermopsida	Brassicales	Brassicaceae	Arabis hirsuta	Wild plants	-	-	-	-	-	-	-	-	-	-	-	-	-	-	-	-	-	-	-	-	-	-	-	-	-	1	-	-	-	-	-	-	-	1	1	1	-	1	2	-	1	-	-	-
Angiospermae	Angiospermopsida	Brassicales	Brassicaceae	Braya rosea	Wild plants	-	-	-	-	-	-	-	-	-	-	-	-	-	-	-	-	-	-	-	-	-	-	-	-	-	-	-	-	-	-	-	-	-	-	-	-	-	-	-	-	-	-	-	-
Angiospermae	Angiospermopsida	Brassicales	Brassicaceae	Capsella bursapastoris	Wild plants	704	339	-	769	147	784	1333	256	-	145	336	39	2	217	-	-	428	-	1	-	-	-	463	80	314	302	203	285	97	45	355	357	336	283	240	219	112	263	304	291	242	270	253	258
Angiospermae	Angiospermopsida	Brassicales	Brassicaceae	Chorispora sibirica	Wild plants	-	-	-	-	-	-	-	2	-	-	-	-	-	-	-	-	-	-	-	-	-	-	-	-	1	2	20	-	-	-	-	13	-	2	-	1	-	3	3	2	3	3	2	2
Angiospermae	Angiospermopsida	Brassicales	Brassicaceae	Christolea crassifolia	Wild plants	-	-	-	-	-	-	-	-	-	-	-	-	-	-	-	-	-	-	-	-	-	-	1	-	-	-	-	-	-	-	-	1	-	-	-	-	-	-	1	-	-	-	-	-
Angiospermae	Angiospermopsida	Brassicales	Brassicaceae	Descurainia sophia	Wild plants	-	-	-	-	-	-	-	-	-	-	-	-	-	-	-	-	-	-	-	-	-	-	-	-	1	1	10	132	-	-	-	-	-	2	2	3	-	2	1	2	1	1	3	1
Angiospermae	Angiospermopsida	Brassicales	Brassicaceae	Dilophia salsa	Wild plants	-	-	-	-	-	-	-	-	-	-	-	-	-	-	-	-	-	-	-	-	-	-	-	-	-	-	-	-	-	-	-	-	-	-	-	-	-	-	-	-	-	-	-	-
Angiospermae	Angiospermopsida	Brassicales	Brassicaceae	Draba altaica	Wild plants	-	1	-	-	-	-	-	-	-	-	-	-	-	-	-	-	-	-	-	-	-	-	-	-	3	2	5	-	-	-	3	-	5	2	1	2	-	6	3	-	2	3	6	1
Angiospermae	Angiospermopsida	Brassicales	Brassicaceae	Draba nemorosa	Wild plants	-	-	-	-	-	-	-	-	-	-	-	-	-	-	-	-	-	-	-	-	-	-	-	-	-	3	-	-	-	-	3	-	-	2	1	3	-	3	3	-	1	-	1	-
Angiospermae	Angiospermopsida	Brassicales	Brassicaceae	Draba oreades	Wild plants	-	-	-	-	-	-	-	-	-	-	-	-	-	-	-	-	-	-	-	-	-	-	-	-	-	3	-	132	-	-	-	-	-	3	1	3	-	3	2	-	1	-	-	-
Angiospermae	Angiospermopsida	Brassicales	Brassicaceae	Erysimum cheiranthoides	Wild plants	-	-	-	-	-	-	-	-	-	-	-	-	-	-	-	-	-	-	-	-	-	-	-	-	-	-	-	-	-	-	-	-	-	-	-	-	-	-	-	-	-	-	-	-
Angiospermae	Angiospermopsida	Brassicales	Brassicaceae	Erysimum hieraciifolium	Wild plants	-	-	-	-	-	-	-	-	-	-	-	-	-	-	-	-	-	-	-	-	-	-	-	-	1	-	5	-	-	-	-	-	-	-	-	-	-	1	-	2	-	1	1	-
Angiospermae	Angiospermopsida	Brassicales	Brassicaceae	Eutrema edwardsii	Wild plants	-	1	-	-	-	-	-	-	-	-	-	-	-	-	-	-	-	-	-	-	-	-	-	-	6	2	10	-	-	-	5	-	11	8	2	7	1	9	6	8	9	4	14	7
Angiospermae	Angiospermopsida	Brassicales	Brassicaceae	Eutrema heterophyllum	Wild plants	-	1	-	-	-	-	-	-	-	-	-	-	-	-	-	-	-	-	-	-	-	-	-	-	4	4	10	132	-	-	3	-	5	8	3	4	1	6	5	7	4	6	8	2
Angiospermae	Angiospermopsida	Brassicales	Brassicaceae	Goldbachia laevigata	Wild plants	-	-	-	-	-	-	-	-	-	-	-	-	-	-	-	-	-	-	-	-	-	-	-	-	1	1	5	132	-	-	3	-	-	3	1	1	-	1	2	-	1	1	1	-
Angiospermae	Angiospermopsida	Brassicales	Brassicaceae	Isatis tinctoria	Wild plants	-	3	-	-	-	-	-	-	-	1	-	-	-	-	-	-	-	-	-	-	-	-	20	-	3	3	31	2	4	-	7	5	6	11	9	-	2	17	7	7	17	5	39	25
Angiospermae	Angiospermopsida	Brassicales	Brassicaceae	Lepidium apetalum	Wild plants	-	-	-	-	-	-	-	8	-	-	-	-	-	-	-	-	-	-	-	-	-	-	-	-	1	4	-	132	-	-	3	-	-	5	1	3	-	4	2	-	1	2	-	-
Angiospermae	Angiospermopsida	Brassicales	Brassicaceae	Lepidium latifolium	Wild plants	-	-	-	-	-	-	-	-	-	-	-	-	-	-	-	-	-	1	-	-	-	-	-	-	-	1	5	132	-	-	3	-	-	2	-	-	-	1	1	-	-	1	2	1
Angiospermae	Angiospermopsida	Brassicales	Brassicaceae	Lepidium ruderale	Wild plants	-	-	-	-	-	-	-	7	-	-	-	-	-	-	-	-	-	-	-	-	-	-	-	-	2	3	5	-	-	-	8	-	11	5	1	3	-	5	4	3	2	2	3	1
Angiospermae	Angiospermopsida	Brassicales	Brassicaceae	Neotorularia humilis	Wild plants	-	-	-	-	-	-	-	-	-	-	-	-	-	-	-	-	-	-	-	-	-	-	-	-	-	-	-	-	-	-	-	-	-	-	-	-	-	-	-	-	1	-	-	-
Angiospermae	Angiospermopsida	Brassicales	Brassicaceae	Pugionium dolabratum	Wild plants	-	-	-	-	-	-	-	-	-	-	-	-	-	-	-	-	-	-	-	-	-	-	-	-	-	-	-	-	-	-	-	-	-	-	-	-	-	-	-	-	-	-	-	-
Angiospermae	Angiospermopsida	Brassicales	Brassicaceae	Raphanus sativus	Cultivated plants	483	339	1	769	-	784	667	201	-	183	336	30	1	-	33	-	318	1	1	-	1	-	423	72	388	334	279	262	81	32	365	411	327	329	239	246	102	298	339	302	302	339	321	274
Angiospermae	Angiospermopsida	Brassicales	Brassicaceae	Sisymbrium brassiciforme	Wild plants	704	339	-	769	147	784	1333	256	-	145	336	39	2	217	-	-	428	-	1	-	-	-	463	80	314	302	203	285	97	45	355	357	336	283	240	219	112	263	304	291	242	270	253	258
Angiospermae	Angiospermopsida	Brassicales	Brassicaceae	Sisymbrium heteromallum	Wild plants	704	341	-	769	147	784	1333	267	-	163	336	39	2	217	17	-	428	1	1	-	1	-	473	89	357	324	290	417	98	45	396	423	363	330	266	260	119	298	357	336	293	316	309	282
Angiospermae	Angiospermopsida	Brassicales	Brassicaceae	Sisymbrium loeselii	Wild plants	-	-	-	-	-	-	-	-	-	-	-	-	-	-	-	-	-	-	-	-	-	-	-	-	-	-	-	-	-	-	-	-	-	-	-	-	-	-	1	-	-	-	-	-
Angiospermae	Angiospermopsida	Brassicales	Brassicaceae	Smelowskia calycina	Wild plants	68	169	-	-	-	-	-	26	-	-	-	3	-	-	-	-	-	-	-	-	-	-	28	-	18	20	36	144	4	3	21	32	27	10	13	1	8	19	18	18	18	17	20	20
Angiospermae	Angiospermopsida	Brassicales	Brassicaceae	Sterigmostemum matthioloides	Wild plants	-	-	-	-	-	-	-	-	-	-	-	-	-	-	-	-	-	-	-	-	-	-	-	-	-	-	-	-	-	-	-	-	-	-	-	-	-	-	-	-	-	-	-	-
Angiospermae	Angiospermopsida	Brassicales	Brassicaceae	Stevenia cheiranthoides	Wild plants	-	-	-	-	-	-	-	9	-	-	-	-	-	-	-	-	-	-	-	-	-	-	-	-	2	5	-	132	-	-	5	6	2	5	3	10	1	4	4	2	2	4	2	3
Angiospermae	Angiospermopsida	Brassicales	Brassicaceae	Turritis glabra	Wild plants	-	-	-	-	-	-	-	-	-	-	-	-	-	-	-	-	-	-	-	-	-	-	-	-	-	-	-	-	-	-	-	-	-	-	-	-	-	-	-	-	-	-	-	-
Angiospermae	Angiospermopsida	Brassicales	Capparaceae	Capparis spinosa	Wild plants	-	-	-	-	-	-	-	-	-	-	-	-	-	-	-	-	-	-	-	-	-	-	-	-	-	1	-	-	-	-	-	-	-	-	-	-	-	-	-	-	-	-	-	-
Angiospermae	Angiospermopsida	Caryophyllales	Amaranthaceae	Agriophyllum squarrosum	Wild plants	-	-	-	-	-	-	-	-	-	-	-	-	-	-	-	-	-	-	-	-	-	-	-	-	-	10	-	-	-	-	-	-	-	-	-	-	-	-	-	-	-	-	-	-
Angiospermae	Angiospermopsida	Caryophyllales	Amaranthaceae	Amaranthus caudatus	Invasive plants	-	-	-	-	-	2	-	-	-	-	-	-	-	-	-	-	-	-	-	-	-	-	-	-	-	-	-	-	-	-	-	-	-	-	-	-	-	-	-	-	-	-	-	-
Angiospermae	Angiospermopsida	Caryophyllales	Amaranthaceae	Amaranthus paniculatus	Wild plants	-	-	-	-	-	2	-	-	-	-	-	-	-	-	-	-	-	-	-	-	-	-	-	-	-	-	-	-	-	-	-	-	-	-	-	-	-	-	-	-	-	-	-	-
Angiospermae	Angiospermopsida	Caryophyllales	Amaranthaceae	Amaranthus retroflexus	Invasive plants	-	-	-	-	-	2	-	-	-	-	-	-	-	-	-	-	-	-	-	-	-	-	-	-	-	-	-	-	-	-	-	-	-	-	-	-	-	-	-	-	-	-	-	-
Angiospermae	Angiospermopsida	Caryophyllales	Amaranthaceae	Amaranthus tricolor	Invasive plants	-	-	-	-	-	2	-	-	-	-	-	-	-	-	-	-	-	-	-	-	-	-	-	-	-	-	-	-	-	-	-	-	-	-	-	-	-	-	-	-	-	-	-	-
Angiospermae	Angiospermopsida	Caryophyllales	Amaranthaceae	Ceratocarpus arenarius	Wild plants	-	-	-	-	-	-	-	-	-	-	-	-	-	-	-	-	-	-	-	-	-	-	1	-	-	-	-	-	-	-	-	-	-	-	-	-	-	-	-	-	-	-	-	-
Angiospermae	Angiospermopsida	Caryophyllales	Amaranthaceae	Chenopodium ficifolium	Wild plants	-	-	-	-	-	-	-	5	-	-	-	1	-	-	-	-	-	-	-	-	-	-	2	74	5	15	-	5	-	-	4	5	3	-	2	-	1	3	3	4	2	5	4	3
Angiospermae	Angiospermopsida	Caryophyllales	Amaranthaceae	Chenopodium karoi	Wild plants	28	-	-	-	-	-	-	-	-	-	-	-	-	-	-	-	-	-	-	-	-	-	-	-	-	-	-	-	-	-	-	-	-	-	-	-	-	-	-	-	-	-	-	-
Angiospermae	Angiospermopsida	Caryophyllales	Amaranthaceae	Gomphrena globosa	Wild plants	-	-	-	-	-	-	-	2	2	-	-	-	-	-	1	-	-	-	3	-	42	43	31	106	4	8	-	-	-	-	-	-	-	-	5	1	-	9	1	3	4	6	12	5
Angiospermae	Angiospermopsida	Caryophyllales	Amaranthaceae	Iljinia regelii	Wild plants	1	-	-	-	2353	-	-	-	-	-	168	3	31	217	-	-	-	-	-	-	-	12	-	43	-	-	16	-	97	-	-	-	-	-	-	-	-	-	-	-	-	-	-	-
Angiospermae	Angiospermopsida	Caryophyllales	Amaranthaceae	Salsola junatovii	Wild plants	-	-	-	-	-	-	-	-	-	-	-	-	-	-	-	-	-	-	-	-	-	-	-	-	-	-	-	-	-	-	-	-	-	-	-	-	-	-	-	-	-	-	-	-
Angiospermae	Angiospermopsida	Caryophyllales	Caryophyllaceae	Cerastium arvense	Wild plants	-	-	-	-	-	-	-	-	-	-	-	-	-	-	-	-	-	-	-	-	-	-	-	-	-	1	-	-	-	-	-	-	-	-	-	-	-	-	1	3	-	-	1	-
Angiospermae	Angiospermopsida	Caryophyllales	Caryophyllaceae	Cerastium tianschanicum	Wild plants	-	-	-	-	-	-	-	-	-	-	-	-	-	-	-	-	-	-	-	-	-	-	-	-	-	1	-	-	-	-	-	-	-	-	-	-	-	-	-	-	-	-	-	-
Angiospermae	Angiospermopsida	Caryophyllales	Caryophyllaceae	Dianthus barbatus	Wild plants	-	1	-	-	-	-	-	8	6	-	-	-	-	1	1	-	-	-	-	-	71	-	77	13	20	28	10	-	1	-	8	13	16	16	13	15	5	39	29	17	26	23	43	34
Angiospermae	Angiospermopsida	Caryophyllales	Caryophyllaceae	Dianthus chinensis	Wild plants	-	1	-	-	-	-	-	8	6	-	-	-	-	1	1	-	-	-	-	-	71	-	51	11	16	23	10	-	1	-	5	13	11	13	10	15	3	31	22	17	22	21	33	18
Angiospermae	Angiospermopsida	Caryophyllales	Caryophyllaceae	Dianthus superbus	Wild plants	-	1	-	-	-	196	-	12	6	-	-	-	-	1	1	-	-	-	-	-	71	-	59	29	18	48	26	4	1	2	7	19	14	13	13	15	5	38	30	25	27	28	39	25
Angiospermae	Angiospermopsida	Caryophyllales	Caryophyllaceae	Gymnocarpos przewalskii	Wild plants	-	-	-	-	-	-	-	-	-	-	-	-	-	-	-	-	-	-	-	-	-	-	-	-	-	-	-	-	-	-	-	-	-	-	-	-	-	-	-	-	-	-	-	-
Angiospermae	Angiospermopsida	Caryophyllales	Caryophyllaceae	Lepyrodiclis holosteoides	Wild plants	-	-	-	-	-	-	-	-	-	-	-	-	-	-	-	-	-	-	-	-	-	-	-	-	-	-	-	-	-	-	-	-	-	-	-	-	-	-	-	-	-	-	-	2
Angiospermae	Angiospermopsida	Caryophyllales	Caryophyllaceae	Pseudostellaria heterantha	Wild plants	-	-	-	-	-	-	-	-	-	-	-	-	-	-	-	-	-	-	-	-	-	-	-	-	-	2	-	-	-	-	3	-	5	1	-	-	-	-	1	-	-	-	1	4
Angiospermae	Angiospermopsida	Caryophyllales	Caryophyllaceae	Silene aprica	Wild plants	-	-	-	-	-	-	-	-	-	-	-	-	-	-	-	-	-	-	-	-	-	-	-	-	-	-	-	-	-	-	-	-	-	-	-	-	-	-	-	-	-	-	-	-
Angiospermae	Angiospermopsida	Caryophyllales	Caryophyllaceae	Silene graminifolia	Wild plants	-	-	-	-	-	-	-	1	-	-	-	1	-	-	-	-	-	-	-	-	-	-	-	-	1	3	-	-	-	-	-	-	-	-	-	-	-	-	-	1	-	1	-	-
Angiospermae	Angiospermopsida	Caryophyllales	Caryophyllaceae	Silene himalayensis	Wild plants	-	-	-	-	-	-	-	-	-	-	-	-	-	-	-	-	-	-	-	-	-	-	-	-	-	-	-	-	-	-	-	-	-	-	-	-	-	-	-	-	-	-	-	-
Angiospermae	Angiospermopsida	Caryophyllales	Caryophyllaceae	Silene jenisseensis	Wild plants	-	-	-	-	-	-	-	-	-	-	-	-	-	-	-	-	-	-	-	-	-	-	-	-	-	-	-	-	-	-	-	-	-	-	-	-	-	-	-	-	-	-	-	-
Angiospermae	Angiospermopsida	Caryophyllales	Caryophyllaceae	Silene repens	Wild plants	-	-	-	-	-	-	-	-	-	-	-	-	-	-	-	-	-	-	-	-	-	-	-	-	-	-	-	-	-	-	-	-	-	-	-	-	-	-	-	-	-	-	-	-
Angiospermae	Angiospermopsida	Caryophyllales	Caryophyllaceae	Silene sibirica	Wild plants	-	-	-	-	-	-	-	-	-	-	-	-	-	-	-	-	-	-	-	-	-	-	-	-	-	-	-	-	-	-	-	-	-	-	-	-	-	-	-	-	-	-	-	-
Angiospermae	Angiospermopsida	Caryophyllales	Caryophyllaceae	Stellaria bistyla	Wild plants	-	-	-	-	-	-	-	-	-	-	-	-	-	-	-	-	-	-	-	-	-	-	-	-	1	5	-	-	-	-	3	-	11	2	-	-	-	-	3	5	2	-	6	6
Angiospermae	Angiospermopsida	Caryophyllales	Caryophyllaceae	Stellaria dichotoma	Wild plants	-	-	-	-	-	-	-	6	-	-	-	-	-	-	-	-	-	-	-	-	1	-	194	7	73	35	46	-	1	1	144	106	86	104	35	71	15	68	75	62	118	71	72	57
Angiospermae	Angiospermopsida	Caryophyllales	Caryophyllaceae	Stellaria parviumbellata	Wild plants	-	-	-	-	-	-	-	-	-	-	-	-	-	-	-	-	-	-	-	-	-	-	-	-	-	1	-	-	-	-	-	-	-	-	-	-	-	-	1	3	-	-	1	-
Angiospermae	Angiospermopsida	Caryophyllales	Caryophyllaceae	Stellaria umbellata	Wild plants	-	-	-	-	-	-	-	-	-	-	-	-	-	-	-	-	-	-	-	-	-	-	-	-	-	-	-	-	-	-	-	-	-	-	-	-	-	-	-	-	-	-	-	-
Angiospermae	Angiospermopsida	Caryophyllales	Polygonaceae	Atraphaxis bracteata	Wild plants	-	-	-	-	-	-	-	-	-	-	-	-	-	-	-	-	-	-	-	-	-	-	-	-	-	-	-	-	-	-	-	-	-	-	-	-	-	-	-	-	-	-	-	-
Angiospermae	Angiospermopsida	Caryophyllales	Polygonaceae	Atraphaxis pungens	Wild plants	-	-	-	-	-	-	-	-	-	-	-	-	-	-	-	-	-	-	-	-	-	-	-	-	-	-	-	-	-	-	-	-	-	-	-	-	-	-	-	-	-	-	-	-
Angiospermae	Angiospermopsida	Caryophyllales	Polygonaceae	Atraphaxis spinosa	Wild plants	-	-	-	-	-	-	-	-	-	-	-	-	-	-	-	-	-	-	-	-	-	-	-	-	-	-	-	-	-	-	-	-	-	-	-	-	-	-	-	-	-	-	-	-
Angiospermae	Angiospermopsida	Caryophyllales	Polygonaceae	Calligonum arborescens	Wild plants	-	-	-	-	-	-	-	-	-	-	-	-	-	-	-	-	-	-	-	-	-	1	-	-	-	-	-	-	-	-	-	-	-	-	-	-	-	-	-	-	-	-	-	-
Angiospermae	Angiospermopsida	Caryophyllales	Polygonaceae	Calligonum gobicum	Wild plants	-	-	-	-	-	-	-	-	-	-	-	-	-	-	-	-	-	-	-	-	-	1	-	-	-	-	-	-	-	-	-	-	-	-	-	-	-	-	-	-	-	-	-	-
Angiospermae	Angiospermopsida	Caryophyllales	Polygonaceae	Calligonum mongolicum	Wild plants	-	-	-	-	-	-	-	-	-	-	-	-	-	-	-	-	-	-	-	-	-	8	-	-	-	-	-	-	-	-	-	1	-	-	-	-	-	-	-	-	-	-	-	-
Angiospermae	Angiospermopsida	Caryophyllales	Polygonaceae	Calligonum pumilum	Wild plants	-	-	-	-	-	-	-	-	-	-	-	-	-	-	-	-	-	-	-	-	-	1	-	-	-	-	-	-	-	-	-	-	-	-	-	-	-	-	-	-	-	-	-	-
Angiospermae	Angiospermopsida	Caryophyllales	Polygonaceae	Calligonum rubicundum	Wild plants	-	-	-	-	-	-	-	-	-	-	-	-	-	-	-	-	-	-	-	-	-	1	-	-	-	-	-	-	-	-	-	-	-	-	-	-	-	-	-	-	-	-	-	-
Angiospermae	Angiospermopsida	Caryophyllales	Polygonaceae	Calligonum trifarium	Wild plants	-	-	-	-	-	-	-	-	-	-	-	-	-	-	-	-	-	-	-	-	-	1	-	-	-	-	-	-	-	-	-	-	-	-	-	-	-	-	-	-	-	-	-	-
Angiospermae	Angiospermopsida	Caryophyllales	Polygonaceae	Calligonum zaidamense	Wild plants	-	-	-	-	-	-	-	-	-	-	-	-	-	-	-	-	-	-	-	-	-	-	-	-	-	-	-	-	-	-	-	-	-	-	-	-	-	-	-	-	-	-	-	-
Angiospermae	Angiospermopsida	Caryophyllales	Polygonaceae	Fagopyrum esculentum	Cultivated plants	-	-	-	-	-	-	-	-	2	-	-	-	-	-	-	-	-	-	-	-	-	-	54	2	14	14	-	-	-	-	-	26	-	12	11	8	2	5	7	8	13	2	13	10
Angiospermae	Angiospermopsida	Caryophyllales	Polygonaceae	Fallopia aubertii	Wild plants	-	2	-	-	-	-	-	10	-	-	-	-	-	-	-	-	-	-	-	-	-	-	-	-	9	10	5	-	-	-	3	13	-	7	3	11	1	6	4	12	8	3	7	4
Angiospermae	Angiospermopsida	Caryophyllales	Polygonaceae	Fallopia convolvulus	Wild plants	-	-	-	-	-	-	-	-	-	-	-	-	-	-	-	-	-	-	-	-	-	-	-	-	-	-	-	-	-	-	-	-	-	1	-	-	-	-	-	-	-	-	-	-
Angiospermae	Angiospermopsida	Caryophyllales	Polygonaceae	Oxyria digyna	Wild plants	-	-	-	-	-	-	-	-	-	-	-	-	-	-	-	-	-	-	-	-	-	-	-	-	-	-	-	-	-	-	1	-	1	-	-	-	-	-	-	-	-	-	-	-
Angiospermae	Angiospermopsida	Caryophyllales	Polygonaceae	Polygonum aviculare	Wild plants	-	-	-	-	-	-	-	-	-	-	-	-	-	-	-	-	-	-	-	-	-	-	-	-	8	15	-	19	-	-	-	-	-	-	-	23	-	-	-	-	-	-	-	-
Angiospermae	Angiospermopsida	Caryophyllales	Polygonaceae	Polygonum hydropiper	Wild plants	1	169	-	-	-	-	-	56	-	-	-	7	-	-	-	-	20	-	-	-	-	-	40	25	53	99	16	41	7	8	50	41	48	57	41	38	17	50	50	51	47	54	48	43
Angiospermae	Angiospermopsida	Caryophyllales	Polygonaceae	Polygonum lapathifolium	Wild plants	16	169	-	-	147	196	-	88	-	-	-	9	1	-	-	-	29	-	-	-	-	-	70	37	81	158	31	75	11	9	76	68	76	78	63	52	26	79	73	80	76	81	74	66
Angiospermae	Angiospermopsida	Caryophyllales	Polygonaceae	Polygonum orientale	Wild plants	16	169	-	-	147	196	-	88	-	-	-	9	1	-	-	-	29	-	-	-	-	-	70	37	81	158	31	75	11	9	76	68	76	78	63	52	26	79	73	80	76	81	74	66
Angiospermae	Angiospermopsida	Caryophyllales	Polygonaceae	Rheum nanum	Wild plants	-	1	-	-	-	-	-	15	-	-	-	-	-	-	-	21	3	1	-	-	-	-	3	2	47	42	26	-	-	-	51	13	53	46	13	35	4	29	13	32	25	29	31	18
Angiospermae	Angiospermopsida	Caryophyllales	Polygonaceae	Rheum racemiferum	Wild plants	-	-	-	-	-	-	-	13	-	-	-	-	-	-	-	11	2	1	-	-	-	-	-	-	18	14	10	-	-	-	10	13	22	13	5	23	2	13	6	23	19	19	21	8
Angiospermae	Angiospermopsida	Caryophyllales	Polygonaceae	Rheum reticulatum	Wild plants	-	-	-	-	-	-	-	-	-	-	-	-	-	-	-	-	-	-	-	-	-	-	-	-	-	1	-	-	-	-	-	-	-	-	-	-	-	-	1	-	-	-	-	-
Angiospermae	Angiospermopsida	Caryophyllales	Polygonaceae	Rheum wittrockii	Wild plants	-	2	-	-	-	-	-	10	-	-	-	-	-	-	-	-	-	-	-	-	-	-	-	-	9	10	5	-	-	-	3	13	-	7	3	11	1	6	4	12	8	3	7	4
Angiospermae	Angiospermopsida	Caryophyllales	Polygonaceae	Rumex crispus	Wild plants	1	2	-	-	147	-	-	49	-	-	-	-	-	217	-	-	12	-	-	-	-	-	40	43	55	121	36	60	4	3	53	53	55	42	49	28	21	49	54	70	52	49	53	50
Angiospermae	Angiospermopsida	Caryophyllales	Polygonaceae	Rumex dentatus	Wild plants	-	2	-	-	-	-	-	10	-	-	-	-	-	-	-	-	-	-	-	-	-	-	-	-	9	10	5	-	-	-	3	13	-	7	3	11	1	6	4	12	8	3	7	4
Angiospermae	Angiospermopsida	Caryophyllales	Polygonaceae	Rumex longifolius	Wild plants	-	2	-	-	-	-	-	10	-	-	-	-	-	-	-	-	-	-	-	-	-	-	-	-	9	10	5	-	-	-	3	13	-	7	3	11	1	6	4	12	8	3	7	4
Angiospermae	Angiospermopsida	Caryophyllales	Polygonaceae	Rumex patientia	Wild plants	-	2	-	-	-	-	-	10	-	-	-	-	-	-	-	-	-	-	-	-	-	-	-	-	9	10	5	-	-	-	3	13	-	7	3	11	1	6	4	12	8	3	7	4
Angiospermae	Angiospermopsida	Caryophyllales	Polygonaceae	Rumex pseudonatronatus	Wild plants	-	4	-	-	-	-	-	6	-	-	-	-	-	-	-	20	2	1	-	-	1	-	-	2	22	19	15	-	-	-	31	-	27	22	8	28	3	14	9	22	17	23	24	18
Angiospermae	Angiospermopsida	Caryophyllales	Portulacaceae	Portulaca oleracea	Wild plants	-	-	-	-	-	-	-	-	-	-	-	-	-	-	-	-	-	-	-	-	-	-	12	-	14	23	-	-	-	-	5	-	5	5	-	2	1	3	1	7	3	2	7	5
Angiospermae	Angiospermopsida	Caryophyllales	Tamaricaceae	Reaumuria trigyna	Wild plants	-	-	-	-	-	-	-	-	-	-	-	-	-	-	-	-	-	-	-	-	-	-	-	4	-	-	-	-	-	-	-	-	-	-	-	-	-	-	-	-	-	-	-	-
Angiospermae	Angiospermopsida	Caryophyllales	Tamaricaceae	Tamarix chinensis	Wild plants	-	-	-	-	-	-	-	-	-	-	-	-	-	-	-	-	-	-	-	-	-	-	-	-	-	-	-	-	-	-	-	-	-	-	-	-	-	-	-	-	-	-	-	-
Angiospermae	Angiospermopsida	Caryophyllales	Tamaricaceae	Tamarix ramosissima	Wild plants	-	-	-	-	-	-	-	-	-	-	-	-	-	-	-	-	-	-	-	-	-	-	-	-	-	-	-	-	-	-	-	-	-	-	-	-	-	-	-	-	-	-	-	-
Angiospermae	Angiospermopsida	Celastrales	Celastraceae	Euonymus maackii	Wild plants	-	-	-	-	-	-	2	-	-	-	-	-	-	-	-	-	-	-	-	-	-	-	41	2	16	14	15	-	-	-	18	13	5	15	6	9	3	8	12	8	9	17	7	15
Angiospermae	Angiospermopsida	Dipsacales	Adoxaceae	Viburnum mongolicum	Wild plants	-	-	-	-	-	-	-	-	-	-	-	-	-	-	-	-	-	-	-	-	-	-	-	-	-	-	-	-	-	-	-	-	-	-	-	-	-	-	-	-	-	-	-	-
Angiospermae	Angiospermopsida	Dipsacales	Caprifoliaceae	Linnaea borealis	Wild plants	-	-	-	-	-	-	-	-	-	-	-	-	-	-	-	-	-	-	-	-	-	-	-	-	-	1	-	1	-	-	-	4	-	14	-	-	-	1	-	1	1	1	1	1
Angiospermae	Angiospermopsida	Dipsacales	Caprifoliaceae	Lonicera caerulea	Wild plants	-	-	-	-	-	-	-	-	-	-	-	-	-	-	-	-	-	-	-	-	-	-	-	-	-	-	-	-	-	-	-	-	-	-	-	-	-	-	-	-	1	-	-	-
Angiospermae	Angiospermopsida	Dipsacales	Caprifoliaceae	Lonicera chrysantha	Wild plants	-	-	-	-	-	-	-	-	-	-	-	-	-	-	-	-	-	-	-	-	-	-	5	-	1	3	5	-	-	-	5	-	5	7	4	3	-	4	6	7	6	2	6	5
Angiospermae	Angiospermopsida	Dipsacales	Caprifoliaceae	Lonicera ferdinandi	Wild plants	-	-	-	-	-	-	-	-	-	-	-	-	-	-	-	-	-	-	-	-	-	-	-	-	-	-	-	-	-	-	-	-	-	-	-	-	-	-	-	-	10	-	-	9
Angiospermae	Angiospermopsida	Dipsacales	Caprifoliaceae	Lonicera microphylla	Wild plants	-	-	-	-	-	-	-	-	-	-	-	-	-	-	-	-	-	-	-	-	-	-	-	-	-	-	-	-	-	-	-	-	-	-	-	-	-	-	-	-	1	1	-	2
Angiospermae	Angiospermopsida	Dipsacales	Caprifoliaceae	Lonicera rupicola	Wild plants	-	-	-	-	-	-	-	-	-	-	-	-	-	-	-	-	-	-	-	-	-	-	23	-	3	4	5	-	-	-	5	-	16	7	5	2	-	7	8	10	9	4	9	10
Angiospermae	Angiospermopsida	Ericales	Primulaceae	Androsace rigida	Wild plants	-	-	-	-	-	-	-	-	-	-	-	-	-	-	-	-	-	-	-	-	-	-	-	-	1	-	-	-	-	-	-	-	1	-	-	-	-	-	-	-	-	-	-	-
Angiospermae	Angiospermopsida	Ericales	Primulaceae	Glaux maritima	Wild plants	-	-	-	-	-	-	-	-	-	-	-	-	-	-	-	-	-	-	-	-	-	-	-	-	-	1	-	1	-	-	-	4	-	14	-	-	-	1	-	1	1	1	1	1
Angiospermae	Angiospermopsida	Ericales	Primulaceae	Primula sieboldii	Wild plants	-	-	-	-	-	-	-	4	-	-	-	-	-	-	-	-	-	-	-	-	-	-	-	-	12	8	-	-	-	-	10	-	11	8	6	9	1	10	9	7	7	15	7	17
Angiospermae	Angiospermopsida	Fabales	Fabaceae	Alhagi maurorum	Wild plants	-	-	-	-	-	-	-	-	-	-	-	-	-	-	-	-	-	-	-	-	-	-	-	-	-	-	-	-	-	-	-	-	-	-	-	-	-	-	-	-	-	-	-	-
Angiospermae	Angiospermopsida	Fabales	Fabaceae	Alhagi sparsifolia	Wild plants	-	-	-	-	-	-	-	-	-	-	-	-	-	-	-	-	-	-	-	-	-	-	-	-	-	-	-	-	-	-	-	-	-	-	-	-	-	-	-	-	-	-	-	-
Angiospermae	Angiospermopsida	Fabales	Fabaceae	Ammopiptanthus mongolicus	Wild plants	1	-	-	-	-	-	-	7	-	-	1	16	-	22	-	2	1	639	-	1	13	-	10	13	-	-	-	-	-	-	-	-	-	-	-	-	-	-	-	-	-	-	-	-
Angiospermae	Angiospermopsida	Fabales	Fabaceae	Ammopiptanthus nanus	Wild plants	1	-	-	-	-	-	-	7	-	-	1	16	-	22	-	2	1	639	-	1	13	-	10	13	-	-	-	-	-	-	-	-	-	-	-	-	-	-	-	-	-	-	-	-
Angiospermae	Angiospermopsida	Fabales	Fabaceae	Astragalus adsurgens	Wild plants	-	-	-	-	-	-	2	6	2	-	-	-	-	-	10	-	-	-	-	-	11	-	35	-	189	135	87	134	1	1	152	13	210	230	33	231	4	228	236	196	240	116	63	275
Angiospermae	Angiospermopsida	Fabales	Fabaceae	Astragalus alpinus	Wild plants	45	-	-	-	147	-	-	78	117	145	84	3	12	-	-	-	6	-	204	-	-	-	48	37	73	50	47	64	15	8	65	85	71	106	63	45	24	69	65	77	66	67	71	66
Angiospermae	Angiospermopsida	Fabales	Fabaceae	Astragalus hoantchy	Wild plants	1	-	-	-	147	-	-	48	29	-	84	1	-	-	-	-	6	-	1	-	-	-	15	6	41	30	31	31	4	6	37	38	40	50	31	21	13	36	35	43	32	38	33	34
Angiospermae	Angiospermopsida	Fabales	Fabaceae	Astragalus kukunoricus	Wild plants	-	-	-	-	-	-	-	-	-	-	-	-	-	-	-	-	-	-	-	-	-	-	-	-	-	-	-	-	-	-	-	-	-	-	-	-	-	-	-	-	-	-	-	-
Angiospermae	Angiospermopsida	Fabales	Fabaceae	Astragalus mahoschanicus	Wild plants	1	-	-	-	147	-	-	48	29	-	84	1	-	-	-	-	6	-	1	-	-	-	15	6	41	30	31	31	4	6	37	38	40	50	31	21	13	36	35	43	32	38	33	34
Angiospermae	Angiospermopsida	Fabales	Fabaceae	Astragalus melilotoides	Wild plants	1	-	-	-	147	-	2	55	30	-	84	1	-	-	10	-	6	-	1	-	11	-	33	6	274	195	147	242	5	6	240	38	292	324	65	252	18	336	336	256	327	177	176	307
Angiospermae	Angiospermopsida	Fabales	Fabaceae	Astragalus membranaceus	Wild plants	-	-	-	-	-	-	2	6	2	-	-	-	-	-	10	-	-	-	-	-	11	-	35	-	197	135	87	172	1	1	152	13	231	263	33	231	5	262	255	196	260	116	120	284
Angiospermae	Angiospermopsida	Fabales	Fabaceae	Astragalus polycladus	Wild plants	45	-	-	-	147	-	-	78	117	145	84	3	12	-	-	-	6	-	204	-	-	-	48	37	73	50	47	64	15	8	65	85	71	106	63	45	24	78	65	77	66	67	71	66
Angiospermae	Angiospermopsida	Fabales	Fabaceae	Astragalus scaberrimus	Wild plants	-	-	-	-	-	-	2	3	-	-	-	-	-	-	-	-	-	-	-	-	11	-	12	-	101	75	29	77	-	-	101	-	84	131	17	139	4	103	165	97	157	46	57	141
Angiospermae	Angiospermopsida	Fabales	Fabaceae	Astragalus tibetanus	Wild plants	-	-	-	-	-	-	2	6	-	-	-	-	-	-	10	-	-	-	-	-	11	-	12	-	186	135	87	134	1	-	152	-	210	230	28	231	4	223	233	194	236	116	57	273
Angiospermae	Angiospermopsida	Fabales	Fabaceae	Astragalus zacharensis	Wild plants	-	-	-	-	-	-	2	6	-	-	-	-	-	-	10	-	-	-	-	-	11	-	12	-	179	135	87	134	1	-	152	-	210	230	28	231	4	223	233	194	236	116	57	273
Angiospermae	Angiospermopsida	Fabales	Fabaceae	Caragana acanthophylla	Wild plants	-	-	-	-	-	-	-	-	-	-	-	-	-	-	-	-	-	-	-	-	-	-	-	-	-	-	-	-	-	-	-	-	-	-	-	-	-	-	-	-	-	-	-	-
Angiospermae	Angiospermopsida	Fabales	Fabaceae	Caragana jubata	Wild plants	-	-	-	-	-	-	-	-	-	-	-	-	-	-	-	-	-	-	-	-	-	-	-	-	3	1	-	1	-	-	-	-	-	7	1	-	-	-	-	-	-	-	-	1
Angiospermae	Angiospermopsida	Fabales	Fabaceae	Caragana korshinskii	Wild plants	-	-	-	-	-	-	-	-	-	-	-	-	-	-	-	-	-	-	-	-	-	-	-	-	3	1	-	1	-	-	-	-	-	7	1	-	-	-	-	-	-	-	-	1
Angiospermae	Angiospermopsida	Fabales	Fabaceae	Caragana leucophloea	Wild plants	-	-	-	-	-	-	-	-	-	-	-	-	-	-	-	-	-	-	-	-	-	-	-	-	3	1	-	1	-	-	-	-	-	7	1	-	-	-	-	-	-	-	-	1
Angiospermae	Angiospermopsida	Fabales	Fabaceae	Caragana microphylla	Wild plants	-	-	-	-	-	-	-	-	-	-	-	-	-	-	-	-	-	-	-	-	-	-	-	-	3	1	-	1	-	-	-	-	-	7	1	-	-	-	-	-	-	-	-	1
Angiospermae	Angiospermopsida	Fabales	Fabaceae	Caragana pleiophylla	Wild plants	-	-	-	-	-	-	-	-	-	-	-	-	-	-	-	-	-	-	-	-	-	-	-	-	-	-	-	-	-	-	-	-	-	-	-	-	-	-	-	-	-	-	-	-
Angiospermae	Angiospermopsida	Fabales	Fabaceae	Caragana polourensis	Wild plants	-	-	-	-	-	-	-	-	-	-	-	-	-	-	-	-	-	-	-	-	-	-	-	-	-	-	-	-	-	-	-	-	-	-	-	-	-	-	-	-	-	-	-	-
Angiospermae	Angiospermopsida	Fabales	Fabaceae	Caragana roborovskyi	Wild plants	-	-	-	-	-	-	-	-	-	-	-	-	-	-	-	-	-	-	-	-	-	-	-	-	-	-	-	-	-	-	-	-	-	-	-	-	-	-	-	-	-	-	-	-
Angiospermae	Angiospermopsida	Fabales	Fabaceae	Caragana stenophylla	Wild plants	-	-	-	-	-	-	-	-	-	-	-	-	-	-	-	-	-	-	-	-	-	-	-	-	-	-	-	-	-	-	-	-	-	-	-	-	-	-	-	-	-	-	-	-
Angiospermae	Angiospermopsida	Fabales	Fabaceae	Caragana tragacanthoides	Wild plants	-	-	-	-	-	-	-	-	-	-	-	-	-	-	-	-	-	-	-	-	-	-	-	-	-	-	-	-	-	-	-	-	-	-	-	-	-	-	-	-	-	-	-	-
Angiospermae	Angiospermopsida	Fabales	Fabaceae	Glycyrrhiza aspera	Wild plants	-	-	-	-	-	-	-	-	-	-	-	-	-	-	-	-	-	-	-	-	-	-	12	-	2	1	-	-	-	-	3	-	21	1	1	4	1	1	14	39	1	4	2	20
Angiospermae	Angiospermopsida	Fabales	Fabaceae	Glycyrrhiza glabra	Wild plants	25	-	-	-	-	-	-	9	-	-	-	1	-	-	-	-	-	-	-	-	-	21	31	12	8	6	-	7	-	-	9	7	28	1	7	7	4	15	19	49	12	14	15	29
Angiospermae	Angiospermopsida	Fabales	Fabaceae	Glycyrrhiza inflata	Wild plants	-	-	-	-	-	-	-	-	-	-	-	-	-	-	-	-	-	-	-	-	-	-	12	-	2	1	-	-	-	-	3	-	21	1	1	4	1	1	14	39	1	4	2	20
Angiospermae	Angiospermopsida	Fabales	Fabaceae	Glycyrrhiza pallidiflora	Wild plants	-	-	-	-	-	-	-	-	-	-	-	-	-	-	-	-	-	-	-	-	-	-	-	-	1	1	-	-	-	-	3	-	-	1	1	3	-	1	4	-	1	3	1	11
Angiospermae	Angiospermopsida	Fabales	Fabaceae	Glycyrrhiza squamulosa	Wild plants	-	-	-	-	-	-	-	-	-	-	-	-	-	-	-	-	-	-	-	-	-	-	-	-	2	1	-	-	-	-	3	-	-	1	1	4	1	1	14	-	1	4	2	20
Angiospermae	Angiospermopsida	Fabales	Fabaceae	Glycyrrhiza uralensis	Wild plants	25	-	-	-	-	-	-	9	-	-	-	1	-	-	-	-	-	-	-	-	-	21	31	12	8	6	-	7	-	-	9	7	28	1	7	7	4	15	19	49	12	14	15	29
Angiospermae	Angiospermopsida	Fabales	Fabaceae	Halimodendron halodendron	Wild plants	-	-	-	-	-	-	-	-	-	-	-	-	-	-	-	-	-	-	-	-	-	-	-	-	-	-	-	-	-	-	-	-	-	-	-	-	-	-	-	-	-	-	-	-
Angiospermae	Angiospermopsida	Fabales	Fabaceae	Lespedeza davurica	Wild plants	-	-	-	-	-	-	-	-	-	-	-	-	-	-	-	-	-	-	-	-	-	-	-	-	-	-	-	-	-	-	-	-	-	-	-	-	-	-	-	-	-	-	-	-
Angiospermae	Angiospermopsida	Fabales	Fabaceae	Oxytropis aciphylla	Wild plants	45	-	-	-	147	-	-	79	115	145	84	3	12	-	-	-	6	-	209	-	-	-	28	37	71	52	47	65	15	8	66	74	71	106	59	45	25	66	62	76	63	69	66	65
Angiospermae	Angiospermopsida	Fabales	Fabaceae	Oxytropis bicolor	Wild plants	-	-	-	-	-	-	-	-	-	-	-	-	-	-	-	-	-	-	-	-	-	-	-	-	-	-	29	-	-	-	-	-	-	-	-	-	-	-	-	-	-	-	-	-
Angiospermae	Angiospermopsida	Fabales	Fabaceae	Oxytropis deflexa	Wild plants	45	-	-	-	147	-	2	81	115	145	84	3	12	-	-	-	6	-	204	-	11	-	40	37	179	125	105	141	15	8	166	72	155	237	76	184	28	168	227	172	219	90	122	205
Angiospermae	Angiospermopsida	Fabales	Fabaceae	Oxytropis glabra	Wild plants	-	-	-	-	-	-	1	-	-	-	-	-	-	-	-	-	-	-	-	-	-	-	-	-	8	-	29	-	-	-	-	1	-	-	-	-	-	-	-	-	-	-	-	-
Angiospermae	Angiospermopsida	Fabales	Fabaceae	Oxytropis kansuensis	Wild plants	-	-	-	-	-	-	2	3	-	-	-	-	-	-	-	-	-	-	-	-	11	-	12	-	109	75	29	77	-	-	101	-	84	131	17	139	4	103	165	97	157	23	57	141
Angiospermae	Angiospermopsida	Fabales	Fabaceae	Oxytropis microphylla	Wild plants	-	-	-	-	-	-	-	-	-	-	-	-	-	-	-	-	-	-	-	-	-	-	-	-	8	-	-	-	-	-	-	-	-	-	-	-	-	-	-	-	-	-	-	-
Angiospermae	Angiospermopsida	Fabales	Fabaceae	Pisum sativum	Cultivated plants	-	-	-	-	-	-	-	-	-	-	-	-	-	-	-	-	-	-	-	-	-	-	-	-	-	-	-	-	-	-	-	-	-	-	-	-	-	-	1	-	-	-	-	-
Angiospermae	Angiospermopsida	Fabales	Fabaceae	Robinia pseudoacacia	Cultivated plants	-	-	-	-	-	-	-	-	-	-	-	-	-	-	-	-	-	-	-	-	-	-	-	-	-	-	-	-	-	-	-	-	-	-	-	-	-	-	-	-	-	-	-	-
Angiospermae	Angiospermopsida	Fabales	Fabaceae	Sophora flavescens	Wild plants	-	-	-	-	-	-	-	1	-	-	-	1	-	-	-	-	20	-	136	-	-	-	9	12	2	-	-	7	-	-	2	-	2	27	1	2	1	17	3	7	3	3	4	13
Angiospermae	Angiospermopsida	Fabales	Fabaceae	Thermopsis lanceolata	Wild plants	-	-	-	-	-	-	-	1	-	-	-	-	-	-	-	-	-	-	-	-	-	-	-	-	-	-	-	2	-	-	1	-	-	7	-	-	-	-	1	-	-	-	-	-
Angiospermae	Angiospermopsida	Fabales	Fabaceae	Thermopsis turkestanica	Wild plants	-	-	-	-	-	-	-	1	-	-	-	-	-	-	-	-	-	-	-	-	-	-	-	-	-	-	-	2	-	-	1	-	-	7	-	-	-	-	1	-	-	-	-	-
Angiospermae	Angiospermopsida	Fabales	Fabaceae	Vicia costata	Wild plants	-	-	-	-	-	-	-	-	-	-	-	-	-	-	-	-	-	-	-	-	-	-	-	-	-	-	-	-	-	-	-	-	-	-	-	-	-	17	-	-	-	-	-	-
Angiospermae	Angiospermopsida	Fabales	Fabaceae	Vicia sepium	Wild plants	-	-	-	-	-	-	-	-	-	-	-	-	-	-	-	-	-	-	-	-	-	-	-	-	-	-	-	-	-	-	-	-	-	-	-	-	-	-	-	-	-	-	-	-
Angiospermae	Angiospermopsida	Fagales	Betulaceae	Betula tianschanica	Wild plants	-	-	-	-	-	-	-	5	-	-	-	1	-	-	-	-	-	217	-	-	-	-	-	-	-	-	-	-	-	-	-	-	-	-	-	-	-	-	-	-	-	-	-	-
Angiospermae	Angiospermopsida	Fagales	Betulaceae	Ostrya japonica	Wild plants	-	-	-	-	1	-	-	8	-	-	-	1	-	-	-	-	-	218	-	-	-	-	3	4	-	-	-	-	-	-	-	-	-	-	-	2	-	-	1	-	-	-	-	-
Angiospermae	Angiospermopsida	Fagales	Betulaceae	Ostryopsis davidiana	Wild plants	-	-	-	-	-	-	-	5	-	-	-	1	-	-	-	-	-	218	-	-	-	-	-	4	-	-	-	-	-	-	-	-	-	-	-	-	-	-	-	-	-	-	-	-
Angiospermae	Angiospermopsida	Fagales	Juglandaceae	Juglans regia	Wild plants	-	-	-	-	-	-	-	10	-	-	-	-	-	-	-	-	-	-	-	-	-	-	41	2	41	10	20	-	1	-	37	40	22	42	14	20	3	36	21	28	31	14	48	26
Angiospermae	Angiospermopsida	Gentianales	Apocynaceae	Apocynum pictum	Wild plants	4	1	-	-	147	-	-	6	-	-	84	3	-	-	-	-	26	-	-	-	-	-	13	-	16	27	45	19	4	-	21	22	19	21	18	10	10	39	17	28	32	25	27	35
Angiospermae	Angiospermopsida	Gentianales	Apocynaceae	Apocynum venetum	Wild plants	4	1	-	-	147	-	-	6	-	-	84	3	-	-	-	-	26	-	-	-	-	-	13	-	18	28	45	19	4	-	24	22	19	27	20	12	10	47	20	31	38	27	36	39
Angiospermae	Angiospermopsida	Gentianales	Apocynaceae	Cynanchum acutum	Wild plants	-	-	-	-	-	-	-	-	-	-	-	-	-	-	-	-	3	-	1	-	-	-	2	6	2	2	-	6	-	-	1	5	-	-	1	-	1	1	2	3	4	1	1	1
Angiospermae	Angiospermopsida	Gentianales	Apocynaceae	Cynanchum chinense	Wild plants	-	-	-	-	-	-	-	-	-	-	-	-	-	-	-	-	-	-	-	-	-	-	-	-	1	-	-	-	-	-	-	-	-	-	-	-	-	-	-	2	3	2	1	2
Angiospermae	Angiospermopsida	Gentianales	Apocynaceae	Cynanchum paniculatum	Wild plants	-	-	-	-	-	-	-	4	-	-	-	1	17	-	-	-	6	-	-	-	-	-	-	-	-	-	-	-	-	-	-	-	-	-	-	-	-	-	-	-	-	-	-	-
Angiospermae	Angiospermopsida	Gentianales	Apocynaceae	Cynanchum thesioides	Wild plants	66	-	-	-	147	392	-	235	-	290	84	10	1	-	-	-	61	-	309	-	-	-	224	117	202	145	78	208	26	22	208	170	218	219	159	73	69	168	186	158	171	175	180	163
Angiospermae	Angiospermopsida	Gentianales	Apocynaceae	Periploca sepium	Wild plants	-	-	-	-	-	-	-	-	-	-	-	-	-	-	-	-	-	-	-	-	-	-	-	-	-	-	-	-	-	-	-	-	-	-	-	-	-	1	1	2	-	1	1	-
Angiospermae	Angiospermopsida	Gentianales	Gentianaceae	Comastoma tenellum	Wild plants	-	-	-	-	-	-	-	-	-	-	-	-	-	-	-	-	-	-	-	-	-	-	-	-	-	-	-	-	-	-	-	-	-	-	-	-	-	-	-	-	-	-	-	-
Angiospermae	Angiospermopsida	Gentianales	Gentianaceae	Gentiana dahurica	Wild plants	-	-	-	-	-	-	-	-	-	-	-	-	-	-	-	-	-	-	1	-	-	-	4	-	1	1	-	1	4	-	-	-	1	-	-	-	-	1	-	2	-	1	2	1
Angiospermae	Angiospermopsida	Gentianales	Gentianaceae	Gentiana siphonantha	Wild plants	-	-	-	-	-	-	-	-	-	-	-	-	-	-	-	-	-	-	1	-	-	-	4	-	1	1	-	1	4	-	-	-	1	-	-	-	-	1	-	2	-	1	2	1
Angiospermae	Angiospermopsida	Gentianales	Rubiaceae	Galium aparine	Wild plants	-	-	-	-	-	-	-	-	-	-	-	-	-	-	-	-	-	-	-	-	-	-	-	-	-	-	-	-	-	-	-	-	-	-	1	-	-	1	1	-	1	1	-	2
Angiospermae	Angiospermopsida	Gentianales	Rubiaceae	Galium dahuricum	Wild plants	-	-	-	-	-	-	-	-	-	-	-	-	-	-	-	-	-	-	-	-	-	-	-	-	-	-	-	-	-	-	-	-	-	-	-	-	-	-	-	-	-	-	-	-
Angiospermae	Angiospermopsida	Gentianales	Rubiaceae	Galium verum	Wild plants	-	-	-	-	-	-	-	-	-	-	-	-	-	-	-	-	-	-	-	-	-	-	-	-	1	-	-	-	-	-	-	-	11	-	1	-	-	1	3	-	2	1	-	1
Angiospermae	Angiospermopsida	Gentianales	Rubiaceae	Leptodermis oblonga	Wild plants	-	-	-	-	-	-	-	-	-	-	-	-	-	-	-	-	-	-	-	-	-	-	-	-	1	-	-	-	-	-	-	-	-	-	-	-	-	-	1	-	-	-	-	-
Angiospermae	Angiospermopsida	Gentianales	Rubiaceae	Leptodermis ordosica	Wild plants	-	-	-	-	-	-	-	-	-	-	-	-	-	-	-	-	-	-	-	-	-	-	-	-	-	-	-	-	-	-	-	-	-	-	-	-	-	-	-	-	-	-	-	-
Angiospermae	Angiospermopsida	Gentianales	Rubiaceae	Rubia alata	Wild plants	-	-	-	-	-	-	-	-	-	-	-	-	-	-	-	-	-	-	-	-	-	-	-	-	1	-	-	-	-	-	-	-	-	-	-	-	-	-	-	1	-	-	-	-
Angiospermae	Angiospermopsida	Gentianales	Rubiaceae	Rubia cordifolia	Wild plants	1	-	-	-	-	-	-	6	29	-	-	15	1666	-	-	-	156	-	1	-	-	-	1	62	-	-	-	-	-	-	-	-	-	7	2	-	1	-	-	-	-	-	-	-
Angiospermae	Angiospermopsida	Lamiales	Lamiaceae	Dracocephalum heterophyllum	Wild plants	-	-	-	-	-	-	-	-	29	-	-	-	-	-	-	-	3	-	-	-	-	-	1	-	-	-	-	-	-	-	1	1	1	-	-	-	-	1	1	1	1	1	1	1
Angiospermae	Angiospermopsida	Lamiales	Lamiaceae	Elsholtzia densa	Wild plants	-	-	-	-	-	-	-	-	-	-	-	-	-	-	-	-	-	-	-	-	-	-	-	-	-	-	-	-	-	-	-	-	-	-	-	-	-	-	-	-	-	-	-	2
Angiospermae	Angiospermopsida	Lamiales	Lamiaceae	Lagopsis supina	Wild plants	11	-	-	-	-	-	-	11	-	-	-	1	-	-	-	-	3	-	35	-	-	-	56	2	35	22	47	11	1	-	36	6	33	34	27	42	7	22	32	41	30	27	41	21
Angiospermae	Angiospermopsida	Lamiales	Lamiaceae	Leonurus sibiricus	Wild plants	11	-	-	-	-	-	-	28	-	-	-	1	-	-	-	-	6	-	34	-	-	-	69	2	47	30	31	21	8	-	46	10	46	48	35	45	11	32	41	50	40	38	50	30
Angiospermae	Angiospermopsida	Lamiales	Lamiaceae	Lycopus europaeus	Wild plants	-	169	-	-	-	-	-	4	29	-	-	-	-	-	-	-	-	-	-	-	-	-	5	-	3	4	-	6	-	-	2	-	9	-	4	10	2	5	4	3	3	6	5	4
Angiospermae	Angiospermopsida	Lamiales	Lamiaceae	Mentha arvensis	Wild plants	-	-	-	-	-	-	-	4	-	-	-	-	-	-	-	-	-	-	-	-	-	-	-	-	17	4	5	-	-	1	28	-	32	20	11	11	2	16	21	7	11	7	20	29
Angiospermae	Angiospermopsida	Lamiales	Lamiaceae	Mentha asiatica	Wild plants	-	-	-	-	-	-	-	4	-	-	-	-	-	-	-	-	-	-	-	-	-	-	-	-	17	4	5	-	-	1	28	-	32	20	11	11	2	16	21	7	11	7	20	11
Angiospermae	Angiospermopsida	Lamiales	Lamiaceae	Mentha canadensis	Wild plants	-	1	-	-	-	-	-	8	-	-	-	-	-	-	-	-	-	-	-	-	-	-	-	-	5	1	-	-	-	-	3	-	5	1	3	1	-	6	3	2	3	2	2	24
Angiospermae	Angiospermopsida	Lamiales	Lamiaceae	Mentha longifolia	Wild plants	-	-	-	-	-	-	-	4	-	-	-	-	-	-	-	-	-	-	-	-	-	-	-	-	17	4	5	-	-	1	28	-	32	20	11	11	2	16	21	7	11	7	20	29
Angiospermae	Angiospermopsida	Lamiales	Lamiaceae	Nepeta coerulescens	Wild plants	-	-	-	-	-	-	-	-	-	-	-	-	-	-	-	-	-	-	-	-	-	-	-	-	-	-	-	-	-	-	-	-	-	-	-	-	-	1	1	-	-	-	-	-
Angiospermae	Angiospermopsida	Lamiales	Lamiaceae	Ocimum americanum	Wild plants	2	-	-	-	-	-	-	5	-	-	-	-	-	-	-	-	-	-	-	-	-	-	-	-	19	12	15	-	1	-	11	-	27	7	5	14	3	13	14	4	27	7	22	14
Angiospermae	Angiospermopsida	Lamiales	Lamiaceae	Ocimum basilicum	Wild plants	2	-	-	-	-	-	-	5	-	-	-	-	-	-	-	-	-	-	-	-	-	-	-	-	19	12	15	-	1	-	11	-	27	7	5	14	3	13	14	4	27	7	22	14
Angiospermae	Angiospermopsida	Lamiales	Lamiaceae	Panzerina lanata	Wild plants	13	-	-	-	-	-	-	18	-	-	-	1	-	-	-	-	9	-	51	-	-	-	65	2	39	22	31	18	1	-	33	10	30	48	26	39	8	26	35	34	35	31	42	23
Angiospermae	Angiospermopsida	Lamiales	Lamiaceae	Phlomis dentosa	Wild plants	-	-	-	-	-	-	-	17	-	-	-	-	-	-	-	-	3	-	-	-	-	-	17	-	15	9	-	12	15	-	10	6	16	14	10	3	6	12	12	13	13	14	11	11
Angiospermae	Angiospermopsida	Lamiales	Lamiaceae	Phlomis pratensis	Wild plants	-	-	-	-	-	-	-	1	-	-	-	-	-	-	-	-	-	-	-	-	-	-	-	-	-	1	-	1	-	-	1	-	1	-	-	-	-	-	1	-	-	1	1	1
Angiospermae	Angiospermopsida	Lamiales	Lamiaceae	Salvia deserta	Wild plants	-	-	-	-	-	-	-	-	-	-	-	-	-	-	-	-	-	-	-	-	-	-	-	-	2	1	5	-	-	-	-	-	5	7	1	3	-	4	5	3	2	4	3	5
Angiospermae	Angiospermopsida	Lamiales	Lamiaceae	Scutellaria rehderiana	Wild plants	-	-	-	-	-	-	-	-	-	-	-	-	-	-	-	28	-	1	-	-	2	-	23	4	2	2	10	-	-	-	3	-	-	1	-	1	-	4	1	2	2	3	5	2
Angiospermae	Angiospermopsida	Lamiales	Lamiaceae	Stachys japonica	Wild plants	-	-	-	-	-	-	-	-	-	-	-	-	-	-	-	-	-	-	-	-	-	-	-	-	-	-	-	-	-	-	1	-	-	-	-	-	-	-	-	-	1	1	1	-
Angiospermae	Angiospermopsida	Lamiales	Lamiaceae	Stachys sieboldii	Wild plants	-	-	-	-	-	-	-	2	-	-	-	-	-	-	-	-	-	-	-	-	-	-	23	-	10	5	10	-	-	-	6	-	5	9	3	5	2	4	6	5	6	5	18	3
Angiospermae	Angiospermopsida	Lamiales	Lamiaceae	Thymus mongolicus	Wild plants	-	-	-	-	-	-	-	4	-	-	-	-	-	-	-	-	-	-	-	-	-	-	-	-	2	-	-	-	-	-	3	-	5	3	3	2	-	3	2	2	1	-	3	4
Angiospermae	Angiospermopsida	Lamiales	Oleaceae	Syringa oblata	Wild plants	10	4	5	-	2	2	4	25	40	10	2	5	2	5	8	8	4	283	19	5	1672	228	121	172	1	-	34	-	1	-	-	-	-	1	-	-	-	9	1	-	-	-	2	-
Angiospermae	Angiospermopsida	Lamiales	Oleaceae	Syringa reticulata	Wild plants	4	2	2	-	1	1	-	11	24	2	1	2	1	2	5	4	1	131	6	3	740	94	66	79	1	-	-	-	-	-	-	-	-	1	-	-	-	-	-	-	-	-	1	-
Angiospermae	Angiospermopsida	Lamiales	Orobanchaceae	Cistanche deserticola	Wild plants	-	-	-	-	-	-	-	-	-	-	-	-	-	-	-	-	-	-	-	-	-	-	-	-	-	-	-	-	-	-	-	-	-	-	-	-	-	-	-	-	-	-	-	-
Angiospermae	Angiospermopsida	Lamiales	Orobanchaceae	Pedicularis alaschanica	Wild plants	-	-	-	-	-	-	-	-	-	-	-	-	-	-	-	-	-	-	-	-	-	-	-	-	-	-	-	-	-	-	-	-	-	-	-	-	-	-	-	-	-	-	-	-
Angiospermae	Angiospermopsida	Lamiales	Orobanchaceae	Pedicularis altaica	Wild plants	-	-	-	-	-	-	-	-	-	-	-	-	-	-	-	-	-	-	-	-	-	-	-	-	-	-	-	-	-	-	-	-	-	-	-	-	-	-	-	-	-	-	-	-
Angiospermae	Angiospermopsida	Lamiales	Orobanchaceae	Pedicularis dolichorrhiza	Wild plants	-	-	-	-	-	-	-	-	-	-	-	-	-	-	-	-	-	-	-	-	-	-	-	-	-	-	-	-	-	-	-	-	-	-	-	-	-	-	-	-	-	-	-	-
Angiospermae	Angiospermopsida	Lamiales	Orobanchaceae	Pedicularis muscicola	Wild plants	-	-	-	-	-	-	-	-	-	-	-	-	-	-	-	-	-	-	-	-	-	-	-	-	-	-	-	-	-	-	-	-	-	-	-	-	-	-	-	-	-	-	-	-
Angiospermae	Angiospermopsida	Lamiales	Orobanchaceae	Pedicularis oederi	Wild plants	-	-	-	-	-	-	-	-	-	-	-	-	-	-	-	-	-	-	-	-	-	-	-	-	-	-	-	-	-	-	-	-	-	-	-	-	-	-	-	-	-	-	-	-
Angiospermae	Angiospermopsida	Lamiales	Orobanchaceae	Pedicularis rudis	Wild plants	-	-	-	-	-	-	-	-	-	-	-	-	-	-	-	-	-	-	-	-	-	-	-	-	-	-	-	-	-	-	-	-	-	-	-	-	-	-	-	-	-	-	-	-
Angiospermae	Angiospermopsida	Lamiales	Orobanchaceae	Pedicularis striata	Wild plants	-	-	-	-	-	-	-	-	-	-	-	-	-	-	-	-	-	-	-	-	-	-	-	-	-	-	-	-	-	-	-	-	-	-	-	-	-	-	-	-	-	-	-	-
Angiospermae	Angiospermopsida	Lamiales	Orobanchaceae	Pedicularis tatarinowii	Wild plants	-	-	-	-	-	-	-	-	-	-	-	-	-	-	-	-	-	-	-	-	-	-	-	-	-	-	-	-	-	-	-	-	-	-	-	-	-	-	-	-	-	-	-	-
Angiospermae	Angiospermopsida	Lamiales	Orobanchaceae	Pedicularis ternata	Wild plants	-	-	-	-	-	-	-	-	-	-	-	-	-	-	-	-	-	-	-	-	-	-	-	-	-	-	-	-	-	-	-	-	-	-	-	-	-	-	-	-	-	-	-	-
Angiospermae	Angiospermopsida	Lamiales	Plantaginaceae	Plantago asiatica	Wild plants	25	1	-	-	-	-	-	33	-	-	-	-	1	-	-	-	-	1	-	-	54	-	291	13	190	242	273	386	3	5	225	275	350	111	48	197	13	190	157	142	168	204	98	176
Angiospermae	Angiospermopsida	Lamiales	Plantaginaceae	Plantago depressa	Wild plants	18	-	-	-	-	-	-	41	29	-	-	1	1	-	-	-	-	1	-	-	43	-	204	13	128	144	186	373	2	5	182	282	211	77	44	131	13	136	109	111	135	188	107	105
Angiospermae	Angiospermopsida	Lamiales	Plantaginaceae	Plantago major	Wild plants	22	-	-	-	-	-	-	21	-	-	-	-	1	-	-	-	-	1	-	-	43	-	240	13	158	191	244	380	3	3	168	265	321	82	38	193	10	167	121	136	140	173	90	150
Angiospermae	Angiospermopsida	Lamiales	Plantaginaceae	Plantago minuta	Wild plants	18	-	-	-	-	-	-	15	-	-	-	-	-	-	-	-	-	1	-	-	46	-	184	15	115	128	186	359	2	-	158	263	195	53	32	126	6	124	92	98	118	170	89	87
Angiospermae	Angiospermopsida	Lamiales	Plantaginaceae	Veronica beccabunga	Wild plants	-	-	-	-	-	-	-	-	-	-	-	-	-	-	-	-	-	-	-	-	-	-	-	-	-	1	-	-	-	-	-	-	5	-	-	-	-	-	-	-	-	-	-	-
Angiospermae	Angiospermopsida	Lamiales	Scrophulariaceae	Scrophularia incisa	Wild plants	-	-	-	-	-	-	-	3	-	-	-	-	-	-	-	-	-	-	-	-	-	-	-	-	1	3	16	1	-	-	2	-	2	-	1	-	-	2	2	2	3	5	3	4
Angiospermae	Angiospermopsida	Lamiales	Scrophulariaceae	Verbascum blattaria	Wild plants	-	-	-	-	-	-	-	-	-	-	-	-	-	-	-	-	-	-	-	-	-	-	-	-	-	-	-	-	-	-	-	-	-	1	-	-	-	-	-	3	-	-	-	-
Angiospermae	Angiospermopsida	Liliales	Liliaceae	Lilium pumilum	Wild plants	-	-	-	-	-	-	-	-	-	145	-	-	-	-	-	-	-	-	-	-	-	-	-	-	3	1	-	-	-	-	1	1	21	1	1	-	-	1	13	1	2	1	1	3
Angiospermae	Angiospermopsida	Malpighiales	Euphorbiaceae	Euphorbia humifusa	Invasive plants	-	-	-	-	-	-	-	-	-	-	-	-	-	-	-	-	-	-	-	-	-	-	-	-	1	1	-	-	-	-	-	-	-	-	-	-	-	-	-	-	-	-	-	-
Angiospermae	Angiospermopsida	Malpighiales	Salicaceae	Populus alba	Cultivated plants	1018	732	18	768	894	928	667	924	803	582	767	439	878	789	894	-	808	836	288	96	456	75	104	138	-	-	-	57	-	-	-	-	-	-	-	-	-	-	-	-	-	-	-	9
Angiospermae	Angiospermopsida	Malpighiales	Salicaceae	Populus davidiana	Wild plants	1128	823	19	859	1016	1044	769	1034	919	672	881	537	981	877	1030	-	928	884	288	159	456	84	104	165	-	-	-	77	-	-	-	-	-	-	-	-	-	-	-	-	-	-	-	9
Angiospermae	Angiospermopsida	Malpighiales	Salicaceae	Populus euphratica	Wild plants	1128	823	19	859	1016	1043	769	1034	919	672	881	537	981	877	1030	-	928	883	288	159	456	84	104	163	-	-	-	77	-	-	-	-	-	-	-	-	-	-	-	-	-	-	-	9
Angiospermae	Angiospermopsida	Malpighiales	Salicaceae	Populus laurifolia	Wild plants	1017	732	18	768	885	923	666	924	801	582	763	439	880	786	894	-	807	819	288	96	456	75	104	138	-	-	-	57	-	-	-	-	-	-	-	-	-	-	-	-	-	-	-	9
Angiospermae	Angiospermopsida	Malpighiales	Salicaceae	Populus nigra	Wild plants	1392	822	19	859	1014	1036	769	1226	1119	672	879	555	1034	1529	1030	-	1653	884	374	159	456	84	105	214	-	-	-	81	-	-	-	-	-	-	-	-	-	-	-	-	-	-	-	9
Angiospermae	Angiospermopsida	Malpighiales	Salicaceae	Populus pilosa	Wild plants	751	561	12	548	735	616	580	694	639	507	577	358	656	553	583	-	668	770	288	96	318	59	86	111	-	-	-	38	-	-	-	-	-	-	-	-	-	-	-	-	-	-	-	-
Angiospermae	Angiospermopsida	Malpighiales	Salicaceae	Populus pruinosa	Wild plants	1128	822	19	859	1014	1035	769	1032	918	672	879	537	981	877	1030	-	927	883	288	159	456	84	104	163	-	-	-	77	-	-	-	-	-	-	-	-	-	-	-	-	-	-	-	9
Angiospermae	Angiospermopsida	Malpighiales	Salicaceae	Populus simonii	Wild plants	785	545	14	616	667	737	489	712	628	393	582	341	653	615	700	-	606	450	288	32	371	58	74	111	-	-	-	38	-	-	-	-	-	-	-	-	-	-	-	-	-	-	-	9
Angiospermae	Angiospermopsida	Malpighiales	Salicaceae	Populus talassica	Wild plants	320	214	6	252	234	375	153	294	230	118	243	146	279	268	379	-	203	112	-	32	138	23	18	56	-	-	-	38	-	-	-	-	-	-	-	-	-	-	-	-	-	-	-	9
Angiospermae	Angiospermopsida	Malpighiales	Salicaceae	Salix alba	Wild plants	159	28	1	25	35	70	56	40	424	24	84	1	99	24	29	-	122	32	-	-	85	54	6	85	-	-	-	1	-	-	-	-	-	-	-	-	-	-	-	-	-	-	-	-
Angiospermae	Angiospermopsida	Malpighiales	Salicaceae	Salix babylonica	Cultivated plants	105	31	1	29	41	77	61	35	86	24	95	-	81	27	39	-	78	32	-	-	85	23	6	54	-	-	-	-	-	-	-	-	-	-	-	-	-	-	-	-	-	-	-	-
Angiospermae	Angiospermopsida	Malpighiales	Salicaceae	Salix caesia	Wild plants	58	-	-	-	-	-	-	6	372	-	-	1	32	-	-	-	52	-	-	-	-	33	-	31	-	-	-	1	-	-	-	-	-	-	-	-	-	-	-	-	-	-	-	-
Angiospermae	Angiospermopsida	Malpighiales	Salicaceae	Salix caprea	Wild plants	102	30	1	26	38	80	56	37	53	24	86	-	69	24	29	-	71	32	-	-	85	21	6	54	-	-	-	-	-	-	-	-	-	-	-	-	-	-	-	-	-	-	-	-
Angiospermae	Angiospermopsida	Malpighiales	Salicaceae	Salix characta	Wild plants	101	30	1	26	38	80	56	36	53	24	86	-	69	24	29	-	71	32	-	-	85	21	6	54	-	-	-	-	-	-	-	-	-	-	-	-	-	-	-	-	-	-	-	-
Angiospermae	Angiospermopsida	Malpighiales	Salicaceae	Salix cheilophila	Wild plants	101	30	1	26	38	80	56	36	53	24	86	-	69	24	29	-	71	32	-	-	85	21	6	54	-	-	-	-	-	-	-	-	-	-	-	-	-	-	-	-	-	-	-	-
Angiospermae	Angiospermopsida	Malpighiales	Salicaceae	Salix cupularis	Wild plants	101	30	1	26	38	80	56	36	53	24	86	-	69	24	29	-	71	32	-	-	85	21	6	54	-	-	-	-	-	-	-	-	-	-	-	-	-	-	-	-	-	-	-	-
Angiospermae	Angiospermopsida	Malpighiales	Salicaceae	Salix matsudana	Wild plants	104	31	1	29	41	77	61	34	57	24	95	-	81	27	39	-	78	32	-	-	85	23	6	54	-	-	-	-	-	-	-	-	-	-	-	-	-	-	-	-	-	-	-	-
Angiospermae	Angiospermopsida	Malpighiales	Salicaceae	Salix microstachya	Wild plants	58	-	-	-	-	-	-	6	372	-	-	1	32	-	-	-	52	-	-	-	-	33	-	31	-	-	-	1	-	-	-	-	-	-	-	-	-	-	-	-	-	-	-	-
Angiospermae	Angiospermopsida	Malpighiales	Salicaceae	Salix rehderiana	Wild plants	101	30	1	26	38	80	56	36	53	24	86	-	69	24	29	-	71	32	-	-	85	21	6	54	-	-	-	-	-	-	-	-	-	-	-	-	-	-	-	-	-	-	-	-
Angiospermae	Angiospermopsida	Malpighiales	Salicaceae	Salix sinica	Wild plants	-	2	-	1	3	10	-	1	1	-	3	-	2	-	-	-	2	-	-	-	-	-	-	-	-	-	-	-	-	-	-	-	-	-	-	-	-	-	-	-	-	-	-	-
Angiospermae	Angiospermopsida	Malpighiales	Violaceae	Viola biflora	Wild plants	-	-	-	-	-	-	-	-	-	-	-	-	-	-	-	-	-	-	-	-	-	-	-	-	1	-	-	-	-	-	-	-	-	1	-	1	-	1	-	-	-	-	-	2
Angiospermae	Angiospermopsida	Malpighiales	Violaceae	Viola dissecta	Wild plants	-	-	-	-	-	-	-	4	-	-	-	-	-	-	-	-	-	-	-	-	-	-	54	2	51	19	66	263	1	-	80	26	38	38	34	65	7	45	82	43	61	51	50	58
Angiospermae	Angiospermopsida	Malpighiales	Violaceae	Viola phalacrocarpa	Wild plants	-	-	-	-	-	-	-	23	-	-	-	-	-	-	-	-	-	-	1	-	-	-	57	14	56	27	62	283	1	-	82	26	32	39	37	54	11	45	75	52	65	62	46	50
Angiospermae	Angiospermopsida	Malpighiales	Violaceae	Viola philippica	Wild plants	-	-	-	-	-	-	-	4	-	-	-	-	-	-	-	-	3	-	-	-	-	-	55	2	55	19	66	267	5	-	82	26	40	38	37	65	8	49	84	46	67	55	53	61
Angiospermae	Angiospermopsida	Malpighiales	Violaceae	Viola tenuicornis	Wild plants	-	-	-	-	-	-	-	21	-	-	-	-	-	-	-	-	-	-	1	-	-	-	16	12	30	15	16	23	4	-	26	27	22	14	16	17	7	21	23	24	31	31	24	21
Angiospermae	Angiospermopsida	Malvales	Cistaceae	Helianthemum songaricum	Wild plants	-	-	-	33	-	-	-	4	-	31	-	1	1	-	-	-	-	80	-	-	-	-	5	177	-	-	-	-	-	-	-	-	-	-	-	-	-	-	-	-	-	-	-	-
Angiospermae	Angiospermopsida	Malvales	Malvaceae	Abutilon theophrasti	Wild plants	13	169	-	-	1	-	-	19	-	145	84	-	-	-	-	-	17	-	-	-	-	-	31	6	61	34	63	44	4	2	49	41	53	39	35	25	14	53	54	47	50	57	57	55
Angiospermae	Angiospermopsida	Malvales	Malvaceae	Althaea officinalis	Cultivated plants	-	-	-	-	-	-	-	4	-	-	-	-	-	-	-	-	-	-	-	-	1	-	8	-	36	16	31	132	1	-	26	26	16	32	23	33	8	22	25	62	16	32	35	30
Angiospermae	Angiospermopsida	Malvales	Malvaceae	Gossypium herbaceum	Wild plants	-	-	-	-	-	-	-	-	-	-	-	-	-	-	-	-	-	-	-	-	-	-	-	-	-	-	-	-	-	-	-	-	-	-	-	-	-	-	-	-	-	1	-	-
Angiospermae	Angiospermopsida	Malvales	Malvaceae	Gossypium hirsutum	Cultivated plants	-	-	-	-	-	-	-	-	-	-	-	-	-	-	-	-	-	-	-	-	-	-	-	-	-	-	-	-	-	-	-	-	-	-	-	-	-	-	-	-	-	-	-	-
Angiospermae	Angiospermopsida	Malvales	Malvaceae	Hibiscus trionum	Wild plants	1	-	-	-	1	-	-	6	29	-	-	15	1666	-	-	-	158	-	1	-	-	-	1	62	8	15	-	115	-	-	25	-	42	30	5	-	1	9	49	41	-	23	-	9
Angiospermae	Angiospermopsida	Malvales	Malvaceae	Malva verticillata	Wild plants	-	-	-	-	-	-	-	5	-	-	-	-	-	-	-	-	-	-	-	-	1	-	26	-	49	34	46	151	2	-	41	26	27	42	32	53	10	34	45	80	20	64	42	35
Angiospermae	Angiospermopsida	Myrtales	Lythraceae	Punica granatum	Cultivated plants	-	-	-	-	-	-	-	2	-	-	-	-	-	-	-	-	-	-	-	-	-	-	38	-	18	13	20	-	1	1	41	53	11	19	5	43	3	12	26	18	10	8	12	40
Angiospermae	Angiospermopsida	Myrtales	Onagraceae	Epilobium hirsutum	Wild plants	66	-	1	-	-	196	-	111	172	145	168	7	-	-	-	-	391	652	63	-	-	106	92	12	98	73	63	113	41	6	99	89	101	64	71	77	37	120	107	104	102	107	113	111
Angiospermae	Angiospermopsida	Poales	Cyperaceae	Carex atrofusca	Wild plants	-	-	-	-	-	-	-	-	-	-	-	-	-	-	-	-	-	-	-	-	-	-	-	-	-	-	-	-	-	-	-	-	-	-	-	-	-	-	-	-	-	-	-	-
Angiospermae	Angiospermopsida	Poales	Cyperaceae	Carex coriophora	Wild plants	-	-	-	-	-	-	-	-	-	-	-	-	-	-	-	-	-	-	-	-	-	-	-	-	-	-	-	-	-	-	-	-	-	-	-	-	-	-	-	-	-	-	-	-
Angiospermae	Angiospermopsida	Poales	Cyperaceae	Carex duriuscula	Wild plants	-	-	-	-	-	-	-	-	-	-	-	-	-	-	-	-	-	-	-	-	-	-	-	-	-	-	-	-	-	-	-	-	-	-	-	-	-	-	-	-	-	-	-	-
Angiospermae	Angiospermopsida	Poales	Cyperaceae	Carex hancockiana	Wild plants	-	-	-	-	-	-	-	-	-	-	-	-	-	-	-	-	-	-	-	-	-	-	-	-	-	-	-	-	-	-	-	-	-	-	-	-	-	-	-	-	-	-	-	-
Angiospermae	Angiospermopsida	Poales	Cyperaceae	Carex orbicularis	Wild plants	-	-	-	-	-	-	-	-	-	-	-	-	-	-	-	-	-	-	-	-	-	-	-	-	-	-	-	-	-	-	-	-	-	-	-	-	-	-	-	-	-	-	-	-
Angiospermae	Angiospermopsida	Poales	Cyperaceae	Carex pediformis	Wild plants	3	339	-	-	294	-	-	122	29	-	-	6	-	-	-	-	32	-	103	-	-	45	68	25	107	70	63	107	48	19	99	126	101	120	78	45	40	94	105	107	110	105	94	95
Angiospermae	Angiospermopsida	Poales	Cyperaceae	Scirpus validus	Wild plants	-	-	-	-	-	-	-	-	-	-	-	-	-	-	-	-	-	-	-	-	-	-	-	-	-	-	-	-	-	-	-	-	-	-	-	-	-	-	-	-	-	-	-	-
Angiospermae	Angiospermopsida	Poales	Cyperaceae	Trichophorum pumilum	Wild plants	-	-	-	-	-	-	-	-	-	-	-	-	-	-	-	-	-	-	-	-	-	-	-	-	-	-	-	-	-	-	-	-	-	-	-	-	-	-	-	-	-	-	-	-
Angiospermae	Angiospermopsida	Poales	Juncaceae	Juncus articulatus	Wild plants	7	-	-	-	-	-	-	-	-	-	-	-	-	-	-	-	-	-	-	-	-	-	-	-	-	-	-	-	-	-	-	-	-	-	-	-	-	-	-	-	-	-	-	-
Angiospermae	Angiospermopsida	Poales	Juncaceae	Juncus compressus	Wild plants	7	-	-	-	-	-	-	-	-	-	-	-	-	-	-	-	-	-	-	-	-	-	-	-	-	-	-	-	-	-	-	-	-	-	-	-	-	-	-	-	-	-	-	-
Angiospermae	Angiospermopsida	Poales	Poaceae	Achnatherum sibiricum	Wild plants	-	-	-	-	-	-	-	-	-	-	-	3	-	-	-	-	-	-	-	-	-	-	11	-	3	1	-	1	4	-	3	4	2	-	1	-	2	5	4	3	3	1	2	4
Angiospermae	Angiospermopsida	Poales	Poaceae	Aegilops tauschii	Invasive plants	3	-	-	-	-	-	-	33	-	145	168	58	-	-	-	-	29	-	144	-	-	-	27	-	37	18	135	33	8	9	42	48	37	9	38	48	19	50	41	43	41	45	46	39
Angiospermae	Angiospermopsida	Poales	Poaceae	Aeluropus littoralis	Wild plants	-	-	-	-	-	-	-	-	-	-	-	15	-	-	-	-	-	-	-	-	-	-	-	-	1	-	-	1	4	11	2	-	-	-	1	-	4	1	-	-	-	1	1	1
Angiospermae	Angiospermopsida	Poales	Poaceae	Agropyron cristatum	Wild plants	-	-	-	-	-	-	-	-	-	-	-	-	-	-	-	769	-	-	-	-	-	19	-	-	1	-	-	-	4	-	-	4	-	7	-	1	-	-	-	-	1	-	-	-
Angiospermae	Angiospermopsida	Poales	Poaceae	Agropyron desertorum	Wild plants	-	-	-	-	-	-	-	-	-	-	-	-	-	-	-	-	-	-	-	-	-	-	-	-	1	-	-	-	-	-	-	-	-	-	-	1	-	-	-	-	1	-	-	-
Angiospermae	Angiospermopsida	Poales	Poaceae	Alopecurus arundinaceus	Wild plants	-	-	-	-	-	-	-	-	-	-	-	-	-	-	-	-	-	-	-	-	-	-	-	-	-	-	-	-	-	-	-	-	-	-	-	-	-	-	-	-	-	-	-	-
Angiospermae	Angiospermopsida	Poales	Poaceae	Alopecurus pratensis	Wild plants	-	-	-	-	-	-	-	-	-	-	-	-	-	-	-	-	-	-	-	-	-	-	-	-	-	-	-	-	-	-	1	1	-	-	-	-	-	-	-	-	-	-	-	-
Angiospermae	Angiospermopsida	Poales	Poaceae	Arthraxon hispidus	Wild plants	-	-	-	-	-	-	-	2	-	-	-	-	-	-	-	-	-	-	-	-	-	-	66	-	55	29	82	-	3	2	54	53	43	60	47	59	12	55	57	58	83	60	74	57
Angiospermae	Angiospermopsida	Poales	Poaceae	Avena fatua	Invasive plants	-	-	-	-	-	-	-	-	-	-	-	-	-	-	-	-	-	-	-	-	-	-	-	-	-	-	-	-	-	-	1	-	-	-	-	-	-	-	1	-	-	-	-	-
Angiospermae	Angiospermopsida	Poales	Poaceae	Avena sativa	Invasive plants	-	-	-	-	-	-	-	-	-	-	-	-	-	-	-	-	-	-	-	-	-	-	-	-	-	-	-	-	-	-	1	-	-	-	-	-	-	-	1	-	-	-	-	-
Angiospermae	Angiospermopsida	Poales	Poaceae	Beckmannia syzigachne	Wild plants	-	-	-	-	-	-	-	1	-	-	-	-	-	-	-	-	-	-	-	-	-	-	-	-	1	1	-	4	-	-	1	-	1	-	3	-	1	1	-	1	-	1	1	1
Angiospermae	Angiospermopsida	Poales	Poaceae	Bothriochloa bladhii	Wild plants	-	-	-	-	-	-	-	2	-	-	-	-	-	-	-	-	-	-	-	-	-	-	66	-	55	28	82	-	3	2	54	53	43	59	47	59	12	55	57	58	82	61	74	57
Angiospermae	Angiospermopsida	Poales	Poaceae	Bothriochloa ischaemum	Wild plants	-	-	-	-	-	-	-	2	-	-	-	-	-	-	-	-	-	-	-	-	-	-	66	-	55	28	82	-	3	2	54	53	43	59	47	59	12	55	57	58	82	61	74	57
Angiospermae	Angiospermopsida	Poales	Poaceae	Bromus inermis	Invasive plants	-	-	-	-	-	-	-	-	-	-	-	-	-	-	-	-	-	-	-	-	-	-	-	-	-	-	-	-	-	-	-	-	-	-	-	-	-	-	-	-	-	-	-	-
Angiospermae	Angiospermopsida	Poales	Poaceae	Calamagrostis macrolepis	Wild plants	-	-	-	-	-	-	-	-	-	-	-	-	-	-	-	-	-	-	-	-	-	-	-	-	-	-	-	-	-	-	-	-	-	-	-	-	-	-	-	-	-	-	-	-
Angiospermae	Angiospermopsida	Poales	Poaceae	Cleistogenes songorica	Wild plants	20	169	-	-	148	196	-	29	-	-	-	1371	3	-	-	-	14	-	-	-	-	-	10	-	67	56	63	80	756	1032	98	110	85	78	73	592	819	99	92	91	91	99	89	92
Angiospermae	Angiospermopsida	Poales	Poaceae	Crypsis schoenoides	Wild plants	-	-	-	-	-	-	-	-	-	-	-	-	-	-	-	-	-	-	-	-	-	-	-	-	-	-	-	-	-	-	-	-	-	-	-	-	-	1	-	-	-	-	-	-
Angiospermae	Angiospermopsida	Poales	Poaceae	Cynodon dactylon	Wild plants	-	-	-	-	-	-	-	-	-	-	-	-	-	-	-	-	-	-	-	-	-	-	-	-	-	-	-	-	-	-	-	-	-	7	-	-	-	-	-	1	-	-	-	-
Angiospermae	Angiospermopsida	Poales	Poaceae	Digitaria violascens	Wild plants	20	169	-	-	147	196	-	29	-	-	-	1369	3	-	-	-	14	-	-	-	-	-	10	-	67	53	63	80	755	1031	98	110	85	78	73	592	818	99	92	91	90	98	89	92
Angiospermae	Angiospermopsida	Poales	Poaceae	Echinochloa crusgalli	Wild plants	-	-	-	-	-	-	-	-	-	-	-	-	-	-	-	-	-	-	-	-	-	-	-	-	-	-	-	-	-	-	3	-	-	-	-	-	-	-	-	-	-	-	-	-
Angiospermae	Angiospermopsida	Poales	Poaceae	Elymus dahuricus	Wild plants	1	-	-	-	-	-	-	4	-	-	-	1	-	-	-	19	-	-	3	-	-	-	5	4	20	10	41	-	1	1	18	26	22	8	13	20	4	25	19	28	16	16	16	18
Angiospermae	Angiospermopsida	Poales	Poaceae	Elymus mutabilis	Wild plants	3	-	-	-	-	-	-	27	-	145	168	58	-	-	-	4	29	-	144	-	-	-	19	-	25	10	99	33	7	8	29	22	26	2	31	35	17	34	26	25	32	33	32	33
Angiospermae	Angiospermopsida	Poales	Poaceae	Elymus nutans	Wild plants	1	-	-	-	-	-	-	27	-	145	168	58	-	-	-	-	29	-	144	-	-	-	19	-	19	11	94	33	7	8	21	22	26	-	25	31	15	30	23	18	27	29	28	28
Angiospermae	Angiospermopsida	Poales	Poaceae	Elymus sibiricus	Wild plants	-	-	-	-	-	-	-	-	-	-	-	-	-	-	-	-	-	-	-	-	-	-	-	-	-	-	-	-	-	-	-	-	-	-	-	-	-	-	-	-	-	-	-	-
Angiospermae	Angiospermopsida	Poales	Poaceae	Elymus tangutorum	Wild plants	2	-	-	-	-	-	-	31	-	145	168	59	-	-	-	19	29	-	147	-	-	-	24	4	39	20	135	33	8	9	39	48	48	8	38	51	19	55	42	46	43	45	44	44
Angiospermae	Angiospermopsida	Poales	Poaceae	Elytrigia repens	Wild plants	2	-	-	-	-	-	-	-	-	-	-	-	-	-	-	4	-	-	-	-	-	-	-	-	6	-	5	-	-	-	8	-	-	2	6	4	2	4	3	5	5	4	4	5
Angiospermae	Angiospermopsida	Poales	Poaceae	Enneapogon desvauxii	Wild plants	28	7	8	-	102	3	13	82	9	159	176	8820	15	11	23	23	32	10	196	8	34	7	254	1415	19	10	94	33	7	8	24	22	26	-	25	31	15	30	23	18	27	29	28	26
Angiospermae	Angiospermopsida	Poales	Poaceae	Eragrostis cilianensis	Wild plants	5	1	2	-	669	-	-	40	-	147	168	188	1	1	8	4	30	4	154	2	5	2	68	183	58	167	140	165	410	276	65	88	80	40	54	72	344	69	57	68	65	77	65	80
Angiospermae	Angiospermopsida	Poales	Poaceae	Eragrostis minor	Wild plants	2	1	1	-	395	-	-	-	-	1	-	93	1	-	4	2	-	3	3	1	3	1	26	113	25	90	15	1	246	171	24	26	27	20	18	21	197	25	18	30	23	27	22	32
Angiospermae	Angiospermopsida	Poales	Poaceae	Eragrostis pilosa	Wild plants	5	1	2	-	787	1	-	17	-	3	-	152	1	1	9	4	1	5	13	2	6	3	49	212	46	193	61	132	472	314	62	79	86	48	35	50	390	45	38	62	44	60	47	63
Angiospermae	Angiospermopsida	Poales	Poaceae	Eragrostis poaeoides	Wild plants	20	169	-	-	147	196	-	29	-	-	-	1369	3	-	-	-	14	-	-	-	-	-	10	-	67	53	63	80	755	1031	98	110	85	78	73	592	818	99	92	91	90	98	89	92
Angiospermae	Angiospermopsida	Poales	Poaceae	Festuca brachyphylla	Wild plants	-	-	-	-	-	-	-	17	-	145	-	33	-	-	-	-	-	-	-	-	-	-	13	-	10	6	47	18	4	5	12	9	14	-	15	10	8	17	14	11	14	17	16	16
Angiospermae	Angiospermopsida	Poales	Poaceae	Festuca coelestis	Wild plants	-	-	-	-	-	-	-	17	-	145	-	33	-	-	-	-	-	-	-	-	-	-	13	-	10	6	47	18	4	5	12	9	14	-	15	10	8	17	14	11	14	17	16	16
Angiospermae	Angiospermopsida	Poales	Poaceae	Festuca ovina	Wild plants	-	-	-	-	-	-	-	-	-	-	-	-	-	-	-	-	-	-	-	-	-	-	-	-	-	-	-	-	-	-	-	-	-	-	-	-	-	-	-	-	-	-	-	-
Angiospermae	Angiospermopsida	Poales	Poaceae	Festuca rubra	Wild plants	-	-	-	-	-	-	-	-	-	-	-	-	-	-	-	-	-	-	-	-	-	-	-	-	-	-	-	-	-	-	-	-	-	-	-	-	-	-	-	-	-	-	-	-
Angiospermae	Angiospermopsida	Poales	Poaceae	Festuca sulcata	Wild plants	-	-	-	-	-	-	-	-	-	-	-	-	-	-	-	-	-	-	-	-	-	-	-	-	2	-	-	-	-	-	5	-	-	1	-	1	-	-	-	-	1	-	2	-
Angiospermae	Angiospermopsida	Poales	Poaceae	Festuca valesiaca	Wild plants	-	-	-	-	-	-	-	-	-	-	-	-	-	-	-	-	-	-	-	-	-	-	-	-	-	-	-	-	-	-	-	-	-	-	-	-	-	-	-	-	-	-	-	-
Angiospermae	Angiospermopsida	Poales	Poaceae	Helictotrichon tibeticum	Wild plants	-	-	-	-	-	-	-	-	-	-	-	15	-	-	-	-	-	-	-	-	-	-	-	-	1	-	-	1	4	11	2	-	-	-	1	-	4	1	-	-	-	1	1	1
Angiospermae	Angiospermopsida	Poales	Poaceae	Hordeum bogdanii	Wild plants	-	-	-	-	-	-	-	-	-	-	-	4	-	-	-	25	-	-	3	-	-	-	26	4	9	5	5	133	4	-	11	4	18	1	6	11	3	14	8	10	10	5	9	11
Angiospermae	Angiospermopsida	Poales	Poaceae	Hordeum brevisubulatum	Wild plants	-	-	-	-	-	-	-	1	-	-	-	1	-	-	-	25	-	-	3	-	-	-	15	4	8	5	5	136	-	-	9	-	17	1	8	11	2	10	4	8	7	5	8	9
Angiospermae	Angiospermopsida	Poales	Poaceae	Hordeum roshevitzii	Wild plants	1	-	-	-	-	-	-	78	201	-	-	32	-	-	-	25	43	-	3	-	-	-	72	4	60	44	68	212	48	6	75	85	76	65	48	53	27	62	60	62	64	78	73	75
Angiospermae	Angiospermopsida	Poales	Poaceae	Koeleria cristata	Wild plants	-	-	-	-	-	-	-	-	-	-	-	-	-	-	-	-	-	-	-	-	-	-	-	-	-	-	-	-	-	-	-	-	-	-	-	-	-	-	-	-	-	-	-	-
Angiospermae	Angiospermopsida	Poales	Poaceae	Leymus angustus	Wild plants	1	-	-	-	-	-	-	4	-	-	-	1	-	-	-	19	-	-	3	-	-	-	5	4	20	10	41	-	1	1	18	26	22	8	13	20	4	25	19	28	16	16	16	18
Angiospermae	Angiospermopsida	Poales	Poaceae	Leymus chinensis	Wild plants	1	-	-	-	-	-	-	4	-	-	-	1	-	-	-	19	-	-	3	-	-	-	5	4	20	10	41	-	1	1	18	26	22	8	13	20	4	25	19	28	16	16	16	18
Angiospermae	Angiospermopsida	Poales	Poaceae	Leymus multicaulis	Wild plants	1	-	-	-	-	-	-	6	-	-	252	2	-	-	-	19	-	-	3	-	-	-	10	4	23	11	41	6	16	4	23	28	25	8	15	21	8	29	22	34	20	18	21	24
Angiospermae	Angiospermopsida	Poales	Poaceae	Leymus ovatus	Wild plants	1	-	-	-	-	-	-	4	-	-	-	-	-	-	-	-	-	-	-	-	-	-	5	-	15	8	36	-	1	-	15	26	5	7	11	12	3	16	15	23	13	14	14	10
Angiospermae	Angiospermopsida	Poales	Poaceae	Leymus paboanus	Wild plants	1	-	-	-	-	-	-	4	-	-	-	-	-	-	-	-	-	-	-	-	-	-	5	-	15	8	36	-	1	-	15	26	5	7	11	12	3	16	15	23	13	13	14	10
Angiospermae	Angiospermopsida	Poales	Poaceae	Leymus secalinus	Wild plants	-	-	-	-	-	-	-	-	-	-	-	-	-	-	-	-	-	-	-	-	-	-	-	-	1	1	-	4	-	-	1	-	1	1	4	1	1	1	-	1	1	1	1	1
Angiospermae	Angiospermopsida	Poales	Poaceae	Lolium multiflorum	Invasive plants	-	-	-	-	-	-	-	-	-	-	-	-	-	-	-	-	-	-	-	-	-	-	-	-	-	-	-	-	-	-	-	-	-	-	-	-	-	-	-	-	-	-	-	-
Angiospermae	Angiospermopsida	Poales	Poaceae	Lolium perenne	Invasive plants	-	-	-	-	-	-	-	-	-	-	-	-	-	-	-	-	-	-	-	-	-	-	-	-	-	-	-	-	-	-	-	-	-	-	-	-	-	-	-	-	-	-	-	-
Angiospermae	Angiospermopsida	Poales	Poaceae	Melica kozlovii	Wild plants	-	-	-	-	-	-	-	-	-	-	252	-	-	-	-	-	-	-	-	-	-	-	-	-	2	1	-	4	15	5	3	-	1	-	2	3	2	2	3	4	2	1	3	4
Angiospermae	Angiospermopsida	Poales	Poaceae	Melica radula	Wild plants	-	-	-	-	-	-	-	2	-	-	252	1	-	-	-	-	-	-	-	-	-	-	5	-	3	1	-	6	15	3	5	2	3	-	3	3	4	4	4	6	4	2	5	7
Angiospermae	Angiospermopsida	Poales	Poaceae	Melica scabrosa	Wild plants	-	-	-	-	-	-	-	-	-	-	-	1	-	-	-	-	-	-	-	-	-	-	7	-	1	-	-	1	-	-	1	1	2	-	1	-	1	3	3	2	1	-	1	2
Angiospermae	Angiospermopsida	Poales	Poaceae	Melica virgata	Wild plants	-	-	-	-	-	-	-	-	-	-	-	1	-	-	-	-	-	-	-	-	-	-	7	-	1	-	-	1	-	-	1	1	2	-	1	-	1	3	3	2	1	-	1	2
Angiospermae	Angiospermopsida	Poales	Poaceae	Orinus kokonorica	Wild plants	-	-	-	-	1	-	-	-	-	-	-	16	-	-	1	-	-	-	-	-	-	-	-	4	-	2	-	-	-	1	-	-	-	-	1	-	1	2	1	1	1	-	1	-
Angiospermae	Angiospermopsida	Poales	Poaceae	Oryza sativa	Wild plants	593	169	-	-	150	-	-	60	-	290	-	253	-	217	-	-	3	-	-	-	-	-	13	33	110	70	65	109	8	6	103	70	83	66	42	139	17	134	158	85	93	124	70	88
Angiospermae	Angiospermopsida	Poales	Poaceae	Oryzopsis chinensis	Wild plants	-	-	-	-	-	-	-	-	-	-	-	3	-	-	-	-	-	-	-	-	-	-	11	-	2	1	-	1	4	-	3	4	2	-	1	-	2	5	4	3	3	1	2	3
Angiospermae	Angiospermopsida	Poales	Poaceae	Paracolpodium altaicum	Wild plants	-	-	-	-	-	-	-	-	-	-	-	-	-	-	-	-	-	-	-	-	-	-	-	-	-	-	-	-	-	-	-	-	-	-	-	-	-	-	-	-	-	-	-	-
Angiospermae	Angiospermopsida	Poales	Poaceae	Pennisetum centrasiaticum	Wild plants	19	169	-	-	147	196	-	18	-	-	-	9	-	-	-	-	-	-	-	-	-	-	3	-	15	11	31	13	7	26	21	26	21	14	26	17	17	29	26	26	26	26	22	25
Angiospermae	Angiospermopsida	Poales	Poaceae	Pennisetum flaccidum	Wild plants	-	-	-	-	-	-	-	-	-	-	-	15	-	-	-	-	-	-	-	-	-	-	-	-	1	-	-	1	4	11	1	-	-	-	-	-	4	1	-	-	-	1	1	1
Angiospermae	Angiospermopsida	Poales	Poaceae	Phragmites australis	Wild plants	-	-	-	-	-	-	-	-	-	-	-	-	-	-	-	-	-	-	-	-	-	-	-	-	1	1	-	4	-	-	1	-	1	-	3	-	1	1	-	1	-	1	1	1
Angiospermae	Angiospermopsida	Poales	Poaceae	Poa albertii	Wild plants	-	-	-	-	-	-	-	-	-	-	-	-	-	-	-	-	-	-	-	-	-	-	-	-	1	1	-	4	-	-	1	-	1	-	3	-	1	1	-	1	-	1	1	1
Angiospermae	Angiospermopsida	Poales	Poaceae	Poa alpina	Wild plants	-	-	-	-	-	-	-	-	-	-	-	-	-	-	-	-	-	-	-	-	-	-	-	-	-	-	-	-	-	-	-	-	-	-	-	-	-	-	-	-	-	-	-	-
Angiospermae	Angiospermopsida	Poales	Poaceae	Poa araratica	Wild plants	-	-	-	-	-	-	-	-	-	-	-	-	-	-	-	-	-	-	-	-	-	-	-	-	1	1	-	4	-	-	1	-	1	-	3	-	1	1	-	1	-	1	1	1
Angiospermae	Angiospermopsida	Poales	Poaceae	Poa arctica	Wild plants	-	-	-	-	-	-	-	-	-	-	-	-	-	-	-	-	-	-	-	-	-	-	-	-	1	1	-	4	-	-	1	-	1	-	3	-	1	1	-	1	-	1	1	1
Angiospermae	Angiospermopsida	Poales	Poaceae	Poa glauca	Wild plants	-	-	-	-	-	-	-	-	-	-	-	-	-	-	-	-	-	-	-	-	-	-	-	-	1	1	-	4	-	-	1	-	1	-	3	-	1	1	-	1	-	1	1	1
Angiospermae	Angiospermopsida	Poales	Poaceae	Poa lipskyi	Wild plants	-	-	-	-	-	-	-	-	-	-	-	-	-	-	-	-	-	-	-	-	-	-	-	-	-	-	-	-	-	-	-	-	-	-	-	-	-	-	-	-	-	-	-	-
Angiospermae	Angiospermopsida	Poales	Poaceae	Poa nemoralis	Wild plants	-	-	-	-	-	-	-	-	-	-	-	-	-	-	-	-	-	-	-	-	-	-	-	-	-	-	-	-	-	-	-	-	-	-	-	-	-	-	-	-	-	-	-	-
Angiospermae	Angiospermopsida	Poales	Poaceae	Poa orinosa	Wild plants	-	-	-	-	-	-	-	-	-	-	-	-	-	-	-	-	-	-	-	-	-	-	-	-	-	-	-	-	-	-	-	-	-	-	-	-	-	-	-	-	-	-	-	-
Angiospermae	Angiospermopsida	Poales	Poaceae	Poa paucifolia	Wild plants	-	-	-	-	-	-	-	-	-	-	-	-	-	-	-	-	-	-	-	-	-	-	-	-	-	-	-	-	-	-	-	-	-	-	-	-	-	-	-	-	-	-	-	-
Angiospermae	Angiospermopsida	Poales	Poaceae	Poa pratensis	Wild plants	-	-	-	-	-	-	-	-	-	-	-	-	-	-	-	-	-	-	-	-	-	-	-	-	-	-	-	-	-	-	-	-	-	-	-	-	-	-	-	-	-	-	-	-
Angiospermae	Angiospermopsida	Poales	Poaceae	Poa supina	Wild plants	-	-	-	-	-	-	-	-	-	-	-	-	-	-	-	-	-	-	-	-	-	-	-	-	-	-	-	-	-	-	-	-	-	-	-	-	-	-	-	-	-	-	-	-
Angiospermae	Angiospermopsida	Poales	Poaceae	Poa tangii	Wild plants	-	-	-	-	-	-	-	-	-	-	-	-	-	-	-	-	-	-	-	-	-	-	-	-	-	-	-	-	-	-	-	-	-	-	-	-	-	-	-	-	-	-	-	-
Angiospermae	Angiospermopsida	Poales	Poaceae	Poa tibetica	Wild plants	-	-	-	-	-	-	-	-	-	-	-	-	-	-	-	-	-	-	-	-	-	-	-	-	-	-	-	-	-	-	-	-	-	-	-	-	-	-	-	-	-	-	-	-
Angiospermae	Angiospermopsida	Poales	Poaceae	Poa timoleontis	Wild plants	-	-	-	-	-	-	-	-	-	-	-	-	-	-	-	-	-	-	-	-	-	-	-	-	-	-	-	-	-	-	-	-	-	-	-	-	-	-	-	-	-	-	-	-
Angiospermae	Angiospermopsida	Poales	Poaceae	Poa versicolor	Wild plants	-	-	-	-	-	-	-	-	-	-	-	-	-	-	-	-	-	-	-	-	-	-	-	-	-	-	-	-	-	-	-	-	-	-	-	-	-	-	-	-	-	-	-	-
Angiospermae	Angiospermopsida	Poales	Poaceae	Polypogon fugax	Wild plants	-	-	-	-	-	-	-	-	-	-	-	3	-	-	-	-	-	-	-	-	-	-	11	-	2	1	-	1	4	-	3	4	2	-	1	-	2	5	4	3	3	1	2	3
Angiospermae	Angiospermopsida	Poales	Poaceae	Psammochloa villosa	Wild plants	-	-	-	-	-	-	-	-	-	-	-	-	-	-	-	-	-	-	-	-	-	-	-	-	-	-	-	-	-	-	-	-	-	-	-	-	-	-	-	-	-	-	-	-
Angiospermae	Angiospermopsida	Poales	Poaceae	Psathyrostachys lanuginosa	Wild plants	1	-	-	-	-	-	-	2	-	-	-	-	-	-	-	-	-	-	-	-	-	-	3	-	3	-	5	-	-	-	5	-	5	3	3	3	1	4	2	2	2	2	5	2
Angiospermae	Angiospermopsida	Poales	Poaceae	Ptilagrostis dichotoma	Wild plants	-	-	-	-	-	-	-	-	-	-	-	3	-	-	-	-	-	-	-	-	-	-	11	-	2	1	-	1	4	-	3	4	2	-	1	-	2	5	4	3	3	1	2	3
Angiospermae	Angiospermopsida	Poales	Poaceae	Setaria glauca	Wild plants	-	-	-	-	-	-	-	-	-	-	-	-	-	-	-	-	-	-	-	-	-	-	-	-	-	-	-	-	-	-	-	-	-	-	-	-	-	-	-	-	-	-	-	-
Angiospermae	Angiospermopsida	Poales	Poaceae	Setaria viridis	Wild plants	-	-	-	-	1	-	-	4	-	-	-	21	-	-	-	40	-	-	-	-	-	-	23	2	25	9	15	264	5	16	35	26	49	34	19	21	11	23	25	43	30	39	36	22
Angiospermae	Angiospermopsida	Poales	Poaceae	Stipa breviflora	Wild plants	-	-	-	-	-	-	-	-	-	-	-	1	-	-	34	-	-	-	-	-	-	-	-	2	-	-	-	-	-	-	-	-	-	-	-	-	-	-	-	-	-	-	-	-
Angiospermae	Angiospermopsida	Poales	Poaceae	Stipa caucasica	Wild plants	-	-	-	-	-	-	-	-	-	-	-	1	-	-	42	-	-	-	-	-	-	-	-	2	-	-	-	-	-	-	-	-	-	-	-	-	-	-	-	-	-	-	-	-
Angiospermae	Angiospermopsida	Poales	Poaceae	Stipa krylovii	Wild plants	-	-	-	-	-	-	-	-	-	-	-	1	-	-	37	-	-	-	-	-	-	-	-	2	-	-	-	-	-	-	-	-	-	-	-	-	-	-	-	-	-	-	-	-
Angiospermae	Angiospermopsida	Poales	Poaceae	Stipa orientalis	Wild plants	-	-	-	-	-	-	-	-	-	-	-	1	-	-	42	-	-	-	-	-	-	-	-	2	-	-	-	-	-	-	-	-	-	-	-	-	-	-	-	-	-	-	-	-
Angiospermae	Angiospermopsida	Poales	Poaceae	Stipa purpurea	Wild plants	-	-	-	-	-	-	-	-	-	-	-	-	-	-	-	-	-	-	-	-	-	-	-	-	-	-	-	4	-	-	-	-	-	-	-	-	-	-	-	-	-	-	-	-
Angiospermae	Angiospermopsida	Poales	Poaceae	Stipa regeliana	Wild plants	-	-	-	-	-	-	-	-	-	-	-	-	-	-	23	-	-	-	-	-	-	-	-	2	-	-	-	-	-	-	-	-	-	-	-	-	-	-	-	-	-	-	-	-
Angiospermae	Angiospermopsida	Poales	Poaceae	Stipa sareptana	Wild plants	-	-	-	-	-	-	-	-	-	-	-	1	-	-	41	-	-	-	-	-	-	-	-	2	-	-	-	-	-	-	-	-	-	-	-	-	-	-	-	-	-	-	-	-
Angiospermae	Angiospermopsida	Poales	Poaceae	Stipa subsessiliflora	Wild plants	-	-	-	-	-	-	-	-	-	-	-	1	-	-	23	-	-	-	-	-	-	-	8	2	1	-	-	1	-	-	1	1	2	-	2	-	1	3	4	2	1	-	2	3
Angiospermae	Angiospermopsida	Poales	Poaceae	Stipa tianschanica	Wild plants	-	-	-	-	-	-	-	-	-	-	-	1	-	-	42	-	-	-	-	-	-	-	-	2	-	-	-	-	-	-	-	-	-	-	-	-	-	-	-	-	-	-	-	-
Angiospermae	Angiospermopsida	Poales	Poaceae	Timouria saposhnikowii	Wild plants	-	-	-	-	-	-	-	-	-	-	-	-	-	-	-	-	-	-	-	-	-	-	-	-	1	-	-	-	-	-	-	-	-	-	-	-	-	-	-	-	-	-	-	1
Angiospermae	Angiospermopsida	Poales	Poaceae	Tragus racemosus	Wild plants	-	-	-	-	-	-	-	-	-	-	-	-	-	-	-	-	-	-	-	-	-	-	-	-	-	2	-	-	-	-	-	-	-	-	-	-	-	-	-	-	1	-	-	-
Angiospermae	Angiospermopsida	Poales	Poaceae	Trisetum sibiricum	Wild plants	-	-	-	-	-	-	-	10	-	-	-	-	-	-	-	-	-	-	-	-	-	-	92	-	64	33	87	-	4	2	64	53	43	64	49	70	16	58	57	65	91	67	87	80
Angiospermae	Angiospermopsida	Poales	Typhaceae	Sparganium stoloniferum	Wild plants	-	3	-	-	-	-	-	-	-	-	-	-	-	-	-	-	-	-	-	-	-	-	-	-	-	-	-	-	-	-	-	-	-	-	-	-	-	-	-	-	-	-	-	-
Angiospermae	Angiospermopsida	Poales	Typhaceae	Typha angustata	Wild plants	-	4	-	-	-	-	-	-	-	-	-	-	-	-	-	-	-	-	-	-	-	-	-	-	-	-	-	-	-	-	-	-	-	-	2	-	-	-	1	-	-	-	1	1
Angiospermae	Angiospermopsida	Poales	Typhaceae	Typha angustifolia	Wild plants	-	3	-	-	-	-	-	-	-	-	-	-	-	-	-	1538	-	-	-	-	-	-	-	-	-	-	16	-	-	-	1	-	-	-	2	7	-	1	1	1	2	-	2	2
Angiospermae	Angiospermopsida	Poales	Typhaceae	Typha davidiana	Wild plants	-	-	-	-	-	-	-	-	-	-	1	-	-	-	-	-	-	-	-	-	-	-	-	-	-	-	-	-	-	-	-	-	-	-	-	-	-	-	-	-	-	-	-	-
Angiospermae	Angiospermopsida	Poales	Typhaceae	Typha laxmannii	Wild plants	-	-	-	-	-	-	-	-	-	-	-	-	-	-	-	3077	-	-	-	-	-	-	-	-	-	-	31	-	7	-	1	1	-	-	1	7	-	2	1	2	2	1	2	2
Angiospermae	Angiospermopsida	Ranunculales	Berberidaceae	Berberis kaschgarica	Wild plants	-	-	-	-	-	-	-	-	-	-	-	-	-	-	-	-	-	-	-	-	-	-	-	-	3	1	-	1	-	-	-	-	-	7	1	-	-	-	-	-	-	-	-	1
Angiospermae	Angiospermopsida	Ranunculales	Ranunculaceae	Aconitum chilienshanicum	Wild plants	-	-	-	-	-	-	-	4	-	-	-	-	-	-	-	-	-	-	-	-	-	-	-	-	30	14	31	-	1	-	36	53	43	22	14	65	5	32	40	30	63	31	27	34
Angiospermae	Angiospermopsida	Ranunculales	Ranunculaceae	Aconitum tanguticum	Wild plants	-	-	-	-	-	-	-	2	-	-	-	-	-	-	-	-	-	-	-	-	-	-	-	-	17	14	31	-	1	-	18	40	27	17	9	37	3	20	26	18	40	21	17	24
Angiospermae	Angiospermopsida	Ranunculales	Ranunculaceae	Anemone demissa	Wild plants	-	-	-	-	-	-	-	2	-	-	-	-	-	-	-	-	-	-	-	-	-	-	-	-	4	2	-	-	-	-	5	-	11	6	5	2	-	4	-	2	6	1	2	8
Angiospermae	Angiospermopsida	Ranunculales	Ranunculaceae	Anemone narcissiflora	Wild plants	-	-	-	-	-	-	-	2	-	-	-	-	-	-	-	-	-	-	-	-	-	-	-	-	4	2	-	-	-	-	5	-	11	6	5	2	-	4	-	2	6	1	2	8
Angiospermae	Angiospermopsida	Ranunculales	Ranunculaceae	Anemone sylvestris	Wild plants	-	-	-	-	-	-	-	4	-	-	-	-	-	-	-	-	-	-	-	-	-	-	-	-	-	-	-	-	-	-	-	1	1	-	-	-	-	1	1	-	-	-	-	-
Angiospermae	Angiospermopsida	Ranunculales	Ranunculaceae	Aquilegia oxysepala	Wild plants	-	-	-	-	-	-	-	-	-	-	-	-	-	-	-	-	-	-	-	-	-	-	-	-	6	6	5	-	-	1	-	13	-	4	3	9	-	2	1	7	5	7	1	6
Angiospermae	Angiospermopsida	Ranunculales	Ranunculaceae	Batrachium eradicatum	Wild plants	-	-	-	-	-	-	-	-	6	-	-	-	-	-	-	-	-	-	-	-	78	-	51	11	1	1	-	-	-	-	-	-	-	-	-	5	-	3	3	-	1	-	4	2
Angiospermae	Angiospermopsida	Ranunculales	Ranunculaceae	Clematis aethusifolia	Wild plants	-	-	-	-	-	-	-	-	-	-	-	-	-	-	-	-	-	-	-	-	-	-	-	-	-	-	-	-	-	-	-	-	-	-	-	-	-	-	-	-	-	-	-	-
Angiospermae	Angiospermopsida	Ranunculales	Ranunculaceae	Clematis brevicaudata	Wild plants	-	-	-	-	-	-	-	4	-	-	-	-	-	-	-	-	-	-	-	-	-	-	26	-	23	11	10	-	1	-	28	13	11	20	14	14	4	19	11	12	23	7	13	24
Angiospermae	Angiospermopsida	Ranunculales	Ranunculaceae	Clematis fruticosa	Wild plants	-	-	-	-	-	-	-	4	-	-	-	-	-	-	-	-	-	-	-	-	-	-	26	-	23	11	10	-	1	-	28	13	11	20	14	14	4	19	11	12	23	7	13	24
Angiospermae	Angiospermopsida	Ranunculales	Ranunculaceae	Clematis glauca	Wild plants	-	-	-	256	-	-	-	22	-	-	-	-	-	-	-	-	-	-	-	-	-	-	21	6	18	6	-	19	7	3	17	12	21	14	13	21	5	17	18	18	14	14	16	16
Angiospermae	Angiospermopsida	Ranunculales	Ranunculaceae	Clematis intricata	Wild plants	-	-	-	-	-	-	-	2	-	-	-	-	-	-	-	-	-	-	-	-	-	-	-	-	4	2	-	-	-	-	5	-	11	6	5	2	-	4	-	2	6	1	2	8
Angiospermae	Angiospermopsida	Ranunculales	Ranunculaceae	Clematis macropetala	Wild plants	-	-	-	256	-	-	-	26	-	-	-	-	-	-	-	-	-	-	-	-	-	-	47	6	41	17	10	19	8	3	45	25	32	34	27	35	9	35	30	30	37	21	29	40
Angiospermae	Angiospermopsida	Ranunculales	Ranunculaceae	Clematis sibirica	Wild plants	-	-	-	256	-	-	-	26	-	-	-	-	-	-	-	-	-	-	-	-	-	-	47	6	41	17	10	19	8	3	45	25	32	34	27	35	9	35	30	30	37	21	29	40
Angiospermae	Angiospermopsida	Ranunculales	Ranunculaceae	Clematis tangutica	Wild plants	-	-	-	-	-	-	-	2	-	-	-	-	-	-	-	-	-	-	-	-	-	-	8	-	10	4	5	-	-	-	18	-	11	10	9	7	2	11	6	5	11	4	4	15
Angiospermae	Angiospermopsida	Ranunculales	Ranunculaceae	Delphinium albocoeruleum	Wild plants	-	-	-	-	-	-	-	-	-	-	-	-	-	-	-	-	-	-	-	-	-	-	-	-	8	8	5	-	-	-	13	13	5	9	3	16	2	9	15	13	12	10	9	13
Angiospermae	Angiospermopsida	Ranunculales	Ranunculaceae	Delphinium candelabrum	Wild plants	-	-	-	-	-	-	-	-	-	-	-	-	-	-	-	-	-	-	-	-	-	-	-	-	-	-	-	-	-	-	-	-	-	-	-	-	-	-	-	2	-	-	-	-
Angiospermae	Angiospermopsida	Ranunculales	Ranunculaceae	Delphinium grandiflorum	Wild plants	1	-	-	-	-	-	-	24	-	-	-	1	-	435	-	-	17	-	-	-	-	-	19	12	12	10	16	12	7	-	9	19	15	28	17	-	4	21	13	16	19	16	19	19
Angiospermae	Angiospermopsida	Ranunculales	Ranunculaceae	Delphinium nordhagenii	Wild plants	-	-	-	-	-	-	-	-	-	-	-	-	-	-	-	-	-	-	-	-	-	-	-	-	8	8	5	-	-	-	13	13	5	9	3	16	2	9	15	13	12	10	9	13
Angiospermae	Angiospermopsida	Ranunculales	Ranunculaceae	Delphinium siwanense	Wild plants	-	-	-	-	-	-	-	-	-	-	-	-	-	-	-	-	-	-	-	-	-	-	-	-	-	-	-	-	-	-	-	-	-	-	-	-	-	-	-	2	-	-	-	-
Angiospermae	Angiospermopsida	Ranunculales	Ranunculaceae	Halerpestes tricuspis	Wild plants	1	169	-	-	-	-	-	14	-	-	84	1	-	-	-	-	3	-	-	-	-	-	10	18	16	19	5	4	-	-	21	15	17	23	12	19	7	26	33	31	24	26	28	31
Angiospermae	Angiospermopsida	Ranunculales	Ranunculaceae	Isopyrum anemonoides	Wild plants	-	-	-	-	-	-	-	-	-	-	-	-	-	-	-	-	-	-	-	-	-	-	-	-	8	8	5	-	-	-	13	13	5	9	3	16	2	9	15	13	12	10	9	13
Angiospermae	Angiospermopsida	Ranunculales	Ranunculaceae	Pulsatilla ambigua	Wild plants	-	5	-	-	-	-	-	2	-	-	-	-	-	-	-	-	-	-	-	-	-	-	-	2	24	7	20	-	1	-	21	26	11	20	12	17	4	19	23	22	30	22	15	19
Angiospermae	Angiospermopsida	Ranunculales	Ranunculaceae	Ranunculus chinensis	Wild plants	-	-	-	-	-	-	-	-	-	-	-	-	-	-	-	-	-	-	-	-	-	-	-	-	-	-	-	-	-	-	-	-	-	-	-	-	-	-	-	-	-	-	-	1
Angiospermae	Angiospermopsida	Ranunculales	Ranunculaceae	Ranunculus natans	Wild plants	-	-	-	-	-	-	-	-	-	-	-	-	-	-	-	-	-	-	-	-	-	-	-	-	-	-	-	-	-	-	-	-	-	-	-	-	-	-	-	-	-	-	-	-
Angiospermae	Angiospermopsida	Ranunculales	Ranunculaceae	Ranunculus nephelogenes	Wild plants	3	339	-	-	294	-	-	122	29	-	-	6	-	-	-	-	32	-	103	-	-	45	68	25	107	70	63	107	48	19	99	126	101	120	78	45	40	94	105	107	110	105	94	95
Angiospermae	Angiospermopsida	Ranunculales	Ranunculaceae	Ranunculus rigescens	Wild plants	-	-	-	-	-	-	-	-	-	-	-	-	-	-	-	-	-	-	-	-	-	-	-	-	-	-	-	-	-	-	-	-	-	-	-	-	-	-	-	-	-	-	-	-
Angiospermae	Angiospermopsida	Ranunculales	Ranunculaceae	Ranunculus ternatus	Wild plants	-	-	-	-	-	-	-	-	-	-	-	-	-	-	-	-	-	-	-	-	-	-	-	-	-	-	-	-	-	-	-	-	-	-	-	-	-	-	-	-	-	-	-	1
Angiospermae	Angiospermopsida	Ranunculales	Ranunculaceae	Thalictrum foetidum	Wild plants	-	-	-	-	-	-	-	-	-	-	-	-	-	-	-	-	-	-	-	-	-	-	-	-	-	-	-	-	-	-	-	-	-	-	-	-	-	-	-	-	-	-	-	-
Angiospermae	Angiospermopsida	Ranunculales	Ranunculaceae	Thalictrum minus	Wild plants	-	-	-	-	-	-	-	-	-	-	-	-	-	-	-	-	-	-	-	-	-	-	-	-	-	-	-	-	-	-	-	-	-	-	-	-	-	-	-	-	-	-	-	-
Angiospermae	Angiospermopsida	Ranunculales	Ranunculaceae	Thalictrum petaloideum	Wild plants	-	-	-	-	-	-	-	-	-	-	-	-	-	-	-	-	-	-	-	-	-	-	-	-	-	-	-	-	-	-	-	-	-	-	-	-	-	-	-	-	-	-	-	-
Angiospermae	Angiospermopsida	Ranunculales	Ranunculaceae	Thalictrum simplex	Wild plants	-	-	-	-	-	-	-	-	-	-	-	-	-	-	-	-	-	-	-	-	-	-	-	-	-	-	-	-	-	-	-	-	-	-	-	-	-	-	-	-	-	-	-	-
Angiospermae	Angiospermopsida	Ranunculales	Ranunculaceae	Trollius asiaticus	Wild plants	-	-	-	-	147	-	-	-	-	-	-	-	-	-	-	-	-	-	-	-	-	-	10	-	1	2	-	6	4	-	2	2	3	-	1	7	1	4	3	2	3	3	2	4
Angiospermae	Angiospermopsida	Ranunculales	Ranunculaceae	Trollius dschungaricus	Wild plants	-	-	-	-	147	-	-	-	-	-	-	1	-	-	-	-	-	-	-	-	-	-	19	6	1	3	-	6	4	-	2	2	3	11	2	7	1	4	3	2	3	3	2	13
Angiospermae	Angiospermopsida	Ranunculales	Ranunculaceae	Trollius lilacinus	Wild plants	-	-	-	-	147	-	-	-	-	-	-	-	-	-	-	-	-	-	-	-	-	-	10	-	1	2	-	6	4	-	2	2	3	-	1	7	1	4	3	2	3	3	2	4
Angiospermae	Angiospermopsida	Rosales	Cannabaceae	Cannabis sativa	Wild plants	-	-	-	-	-	-	-	-	1	-	-	-	-	-	-	-	-	-	-	-	-	-	-	-	17	60	29	-	-	-	25	250	-	-	7	25	-	2	30	42	1	-	57	28
Angiospermae	Angiospermopsida	Rosales	Elaeagnaceae	Elaeagnus angustifolia	Wild plants	-	-	-	-	-	-	-	-	-	-	-	-	-	-	-	-	-	-	-	-	-	-	-	-	-	-	-	-	-	-	-	-	-	-	-	1	-	-	-	-	-	-	-	-
Angiospermae	Angiospermopsida	Rosales	Moraceae	Ficus carica	Cultivated plants	2	3	-	1	1	2	1	22	1	9	1	16	1	2	-	-	5	32	-	-	14	-	111	27	581	312	481	402	6	1	345	66	436	527	101	387	17	351	395	537	459	471	518	469
Angiospermae	Angiospermopsida	Rosales	Moraceae	Morus alba	Cultivated plants	76	197	-	257	148	201	2	123	30	-	1	28	2	4	19	-	18	-	481	-	21	1	332	38	492	476	389	978	37	9	831	189	573	654	159	511	52	547	462	472	598	681	612	520
Angiospermae	Angiospermopsida	Rosales	Moraceae	Morus nigra	Wild plants	-	28	-	1	1	5	2	29	1	-	1	16	1	4	19	-	4	-	481	-	21	1	283	7	408	397	269	879	4	1	740	92	499	573	88	462	20	462	375	397	511	571	527	433
Angiospermae	Angiospermopsida	Rosales	Rhamnaceae	Rhamnus maximovicziana	Wild plants	-	-	-	-	-	-	-	-	-	-	-	-	-	-	-	-	-	-	-	-	-	-	-	-	-	-	-	-	-	-	3	-	-	-	-	-	-	-	-	2	-	-	-	-
Angiospermae	Angiospermopsida	Rosales	Rhamnaceae	Rhamnus parvifolia	Wild plants	-	-	-	-	-	-	-	-	-	-	-	-	-	-	-	-	-	-	-	-	-	-	-	-	-	-	5	-	-	-	3	-	-	-	-	-	-	-	-	2	-	-	-	-
Angiospermae	Angiospermopsida	Rosales	Rhamnaceae	Ziziphus jujuba	Cultivated plants	72	-	-	-	1	-	-	16	-	-	-	-	-	2	-	-	-	-	-	-	3	-	13	7	6	10	-	8	7	3	12	5	23	2	9	5	3	44	19	38	20	15	19	15
Angiospermae	Angiospermopsida	Rosales	Rosaceae	Amygdalus communis	Wild plants	70	3	1	-	-	207	9	124	176	146	168	7	-	-	5	34	399	774	63	4	2	106	102	23	143	89	135	113	45	6	138	129	171	107	92	110	45	189	161	177	146	151	166	156
Angiospermae	Angiospermopsida	Rosales	Rosaceae	Amygdalus ferganensis	Wild plants	66	-	1	-	-	196	-	111	172	145	168	7	-	-	-	-	391	652	63	-	-	106	92	12	98	73	63	113	41	6	99	89	101	64	71	77	37	120	107	104	102	107	113	111
Angiospermae	Angiospermopsida	Rosales	Rosaceae	Amygdalus mira	Wild plants	76	5	1	-	-	210	22	126	183	147	168	7	-	-	9	36	406	885	66	5	3	107	107	25	165	97	145	113	48	7	168	142	193	123	102	129	48	215	183	205	174	186	193	185
Angiospermae	Angiospermopsida	Rosales	Rosaceae	Amygdalus mongolica	Wild plants	8	5	-	-	-	13	18	15	11	2	-	-	-	-	8	30	13	202	3	4	3	1	15	13	57	20	72	-	6	-	54	53	86	51	27	48	9	81	66	83	56	64	68	63
Angiospermae	Angiospermopsida	Rosales	Rosaceae	Chamaerhodos erecta	Wild plants	-	-	-	-	-	-	-	-	-	-	-	-	-	-	-	-	-	-	-	-	-	-	-	-	-	-	-	-	-	-	-	-	-	-	-	-	-	-	-	-	-	-	-	-
Angiospermae	Angiospermopsida	Rosales	Rosaceae	Chamaerhodos sabulosa	Wild plants	-	-	-	-	-	-	-	-	-	-	-	-	-	-	-	-	-	-	-	-	-	-	-	-	-	-	-	-	-	-	-	-	-	-	-	-	-	-	-	-	-	-	-	-
Angiospermae	Angiospermopsida	Rosales	Rosaceae	Comarum salesovianum	Wild plants	-	-	-	-	-	-	-	-	-	-	-	-	-	-	-	-	-	-	-	-	-	-	-	-	1	-	-	-	1	-	-	-	-	1	2	-	-	2	-	3	3	2	1	2
Angiospermae	Angiospermopsida	Rosales	Rosaceae	Cotoneaster acutifolius	Wild plants	-	-	-	-	-	-	-	-	-	-	-	-	-	-	-	-	-	-	-	-	-	-	-	-	-	-	-	-	-	-	-	-	-	-	-	-	-	-	-	-	-	-	-	-
Angiospermae	Angiospermopsida	Rosales	Rosaceae	Cotoneaster integerrimus	Wild plants	46	3	3	-	4	4	4	19	11	62	1	3	3	9	256	353	7	11	187	755	40	2	41	100	16	13	5	-	1	-	13	26	27	18	11	21	3	19	15	7	13	21	13	11
Angiospermae	Angiospermopsida	Rosales	Rosaceae	Cotoneaster melanocarpus	Wild plants	46	3	3	-	4	4	4	19	11	62	1	3	3	9	256	353	7	11	187	755	40	2	41	100	16	13	5	-	1	-	13	26	27	18	11	21	3	19	15	7	13	21	13	11
Angiospermae	Angiospermopsida	Rosales	Rosaceae	Cotoneaster mongolicus	Wild plants	46	3	3	-	4	4	4	19	11	62	1	3	3	9	256	353	7	11	187	755	40	2	41	100	16	13	5	-	1	-	13	26	27	18	11	21	3	19	15	7	13	21	13	11
Angiospermae	Angiospermopsida	Rosales	Rosaceae	Cotoneaster multiflorus	Wild plants	46	3	3	-	4	4	4	19	11	62	1	3	3	9	256	353	7	11	187	755	40	2	41	100	16	13	5	-	1	-	13	26	27	18	11	21	3	19	15	7	13	21	13	11
Angiospermae	Angiospermopsida	Rosales	Rosaceae	Cotoneaster oliganthus	Wild plants	-	-	-	-	-	-	-	-	-	-	-	-	-	-	-	-	-	-	-	-	-	-	-	-	1	-	-	-	-	-	-	-	-	1	-	-	-	-	-	-	-	-	-	-
Angiospermae	Angiospermopsida	Rosales	Rosaceae	Cotoneaster soongoricus	Wild plants	46	4	3	-	4	4	4	22	11	62	1	3	3	9	256	353	7	11	187	755	40	3	59	100	39	43	5	38	1	-	89	26	69	29	15	21	3	36	25	7	23	67	13	46
Angiospermae	Angiospermopsida	Rosales	Rosaceae	Cotoneaster submultiflorus	Wild plants	-	1	-	-	-	-	-	3	-	-	-	-	-	-	-	-	-	-	-	-	-	1	18	-	23	30	-	38	-	-	76	-	42	11	4	-	-	17	10	-	10	46	-	35
Angiospermae	Angiospermopsida	Rosales	Rosaceae	Cotoneaster zabelii	Wild plants	45	3	3	-	4	4	4	19	11	61	1	3	3	8	244	295	6	10	187	752	40	2	41	94	16	13	5	-	1	-	13	26	27	18	11	21	3	19	13	7	13	21	13	11
Angiospermae	Angiospermopsida	Rosales	Rosaceae	Crataegus pinnatifida	Cultivated plants	42	1	-	-	-	-	1	15	-	-	-	-	-	-	-	-	26	-	-	-	-	1	51	18	66	66	-	60	7	-	93	14	61	72	22	47	6	40	33	18	58	85	49	52
Angiospermae	Angiospermopsida	Rosales	Rosaceae	Cydonia oblonga	Wild plants	127	4	3	-	4	4	5	37	11	61	1	3	3	8	244	295	73	10	187	752	40	3	108	119	91	88	5	72	12	3	116	33	101	95	41	81	13	66	54	34	80	114	73	71
Angiospermae	Angiospermopsida	Rosales	Rosaceae	Malus baccata	Wild plants	-	-	-	-	-	-	-	-	-	-	-	-	-	-	-	-	-	-	-	-	-	-	-	-	16	-	-	-	-	-	-	-	-	33	-	-	-	-	-	-	-	23	-	-
Angiospermae	Angiospermopsida	Rosales	Rosaceae	Malus prunifolia	Wild plants	2	-	-	-	-	-	-	-	-	1	-	-	-	1	13	58	-	1	-	5	-	-	-	7	18	2	-	-	-	-	-	13	5	35	1	2	-	3	3	2	1	26	-	2
Angiospermae	Angiospermopsida	Rosales	Rosaceae	Malus pumila	Cultivated plants	-	-	-	-	-	-	-	-	-	-	-	-	-	-	-	-	-	-	-	-	-	-	-	-	1	1	-	-	-	-	-	-	5	35	-	2	-	3	3	2	1	26	-	2
Angiospermae	Angiospermopsida	Rosales	Rosaceae	Malus sieversii	Wild plants	-	-	-	-	-	-	-	-	-	-	-	-	-	-	-	-	-	-	-	-	-	-	-	-	8	-	-	-	-	-	-	-	-	33	-	-	-	-	-	-	-	23	-	-
Angiospermae	Angiospermopsida	Rosales	Rosaceae	Malus transitoria	Wild plants	5	1	-	-	-	-	1	5	-	1	-	-	-	1	24	109	-	2	6	6	-	1	18	13	40	45	-	38	-	-	79	-	42	56	4	24	1	26	20	-	40	93	29	36
Angiospermae	Angiospermopsida	Rosales	Rosaceae	Potaninia mongolica	Wild plants	1	-	-	-	-	-	6	3	-	-	-	1	1	-	-	-	3	-	-	-	-	47	-	27	390	529	419	1012	8628	30	350	422	309	329	82	417	46	478	337	392	321	468	505	416
Angiospermae	Angiospermopsida	Rosales	Rosaceae	Potentilla ancistrifolia	Wild plants	-	-	-	-	-	-	-	-	-	-	-	-	-	-	-	-	-	-	-	-	-	-	-	-	-	-	-	-	-	-	-	-	5	-	-	1	-	-	1	2	1	1	-	1
Angiospermae	Angiospermopsida	Rosales	Rosaceae	Potentilla angustiloba	Wild plants	-	-	-	-	-	-	-	-	-	-	-	-	-	-	-	-	-	-	-	-	-	-	-	-	-	-	-	-	-	-	-	-	-	-	-	-	-	-	-	-	-	-	-	-
Angiospermae	Angiospermopsida	Rosales	Rosaceae	Potentilla bifurca	Wild plants	-	-	-	-	-	-	-	-	-	-	-	-	-	-	-	-	-	-	-	-	-	-	-	-	-	-	-	-	-	-	-	-	-	-	-	1	-	-	-	-	-	-	-	-
Angiospermae	Angiospermopsida	Rosales	Rosaceae	Potentilla chinensis	Wild plants	1	-	-	-	-	-	-	25	-	-	-	1	-	435	-	-	17	-	-	-	-	1	33	39	16	19	31	13	9	-	17	20	28	33	21	27	6	26	20	23	24	24	30	23
Angiospermae	Angiospermopsida	Rosales	Rosaceae	Potentilla conferta	Wild plants	1	-	-	-	-	-	-	24	-	-	-	1	-	435	-	-	17	-	-	-	-	-	19	12	12	11	21	12	7	-	9	19	15	28	17	-	4	22	16	16	20	17	20	20
Angiospermae	Angiospermopsida	Rosales	Rosaceae	Potentilla fragarioides	Wild plants	-	-	-	-	-	-	-	2	-	-	-	-	-	-	-	-	-	-	-	-	-	-	4	-	2	3	-	-	-	-	1	1	7	3	2	2	2	3	3	6	2	3	9	2
Angiospermae	Angiospermopsida	Rosales	Rosaceae	Potentilla gelida	Wild plants	-	-	-	256	-	196	-	26	-	-	-	3	-	-	-	-	-	-	-	-	-	-	19	18	50	51	-	38	11	5	33	19	32	85	29	28	18	37	43	33	49	43	46	35
Angiospermae	Angiospermopsida	Rosales	Rosaceae	Potentilla glabra	Wild plants	1	-	-	-	-	-	-	3	-	-	-	1	1	-	-	-	3	-	-	-	-	45	-	-	142	275	158	418	3574	29	147	172	141	110	65	139	30	144	123	179	134	144	134	161
Angiospermae	Angiospermopsida	Rosales	Rosaceae	Potentilla multicaulis	Wild plants	-	-	-	-	-	-	-	1	-	-	-	-	-	-	-	-	-	-	-	-	-	1	12	27	3	8	-	-	2	-	9	-	11	5	2	27	1	4	3	5	2	7	8	3
Angiospermae	Angiospermopsida	Rosales	Rosaceae	Potentilla multifida	Wild plants	1	-	-	-	-	-	-	24	-	-	-	1	-	435	-	-	17	-	-	-	-	1	31	39	12	11	16	12	8	-	9	19	15	28	17	23	4	22	16	16	20	17	20	20
Angiospermae	Angiospermopsida	Rosales	Rosaceae	Potentilla nivea	Wild plants	1	-	-	-	-	-	-	24	-	-	-	1	-	435	-	-	17	-	-	-	-	1	31	39	15	18	16	12	9	-	17	19	26	33	19	27	5	25	16	21	21	22	27	21
Angiospermae	Angiospermopsida	Rosales	Rosaceae	Potentilla pamiroalaica	Wild plants	-	-	-	-	-	-	-	2	-	-	-	-	-	-	-	-	-	-	-	-	-	-	-	-	2	2	-	-	1	-	3	13	-	1	2	1	1	2	3	-	2	5	3	3
Angiospermae	Angiospermopsida	Rosales	Rosaceae	Potentilla parvifolia	Wild plants	-	-	-	-	-	-	6	-	-	-	-	-	-	-	-	-	-	-	-	-	-	2	-	27	363	527	414	970	6656	11	323	422	287	328	81	414	46	466	316	386	318	440	476	413
Angiospermae	Angiospermopsida	Rosales	Rosaceae	Potentilla potaninii	Wild plants	-	-	-	-	-	-	-	-	-	-	-	-	-	-	-	-	-	-	-	-	-	1	12	27	3	8	-	-	2	-	8	-	11	5	2	27	1	4	3	5	2	6	8	2
Angiospermae	Angiospermopsida	Rosales	Rosaceae	Potentilla saundersiana	Wild plants	-	-	-	-	-	-	-	-	-	-	-	-	-	-	-	-	-	-	-	-	-	1	12	27	3	8	-	-	2	-	8	-	11	5	2	27	1	4	3	5	2	29	8	2
Angiospermae	Angiospermopsida	Rosales	Rosaceae	Potentilla sericea	Wild plants	-	-	-	-	-	-	-	-	-	-	-	-	-	-	-	-	-	-	-	-	-	-	-	-	1	1	-	-	-	-	3	-	5	1	-	1	-	2	2	-	-	1	2	-
Angiospermae	Angiospermopsida	Rosales	Rosaceae	Potentilla sischanensis	Wild plants	-	-	-	-	-	-	-	-	-	-	-	-	-	-	-	-	-	-	-	-	-	-	-	-	2	6	-	-	-	-	8	-	5	2	1	1	-	-	3	-	1	4	3	2
Angiospermae	Angiospermopsida	Rosales	Rosaceae	Potentilla supina	Wild plants	-	-	-	-	-	-	-	4	-	-	-	1	17	-	-	-	6	-	-	-	-	1	12	27	2	7	-	-	1	-	-	-	5	3	2	26	1	3	3	5	1	3	8	2
Angiospermae	Angiospermopsida	Rosales	Rosaceae	Potentilla tanacetifolia	Wild plants	1	-	-	-	-	-	-	24	-	-	-	1	-	435	-	-	17	-	-	-	-	1	31	39	15	18	16	12	9	-	17	19	26	33	19	27	5	25	16	21	21	22	27	21
Angiospermae	Angiospermopsida	Rosales	Rosaceae	Potentilla virgata	Wild plants	-	-	-	-	-	-	-	-	-	-	-	-	-	-	-	-	-	-	-	-	-	-	-	-	-	-	-	-	-	-	-	-	-	-	-	-	-	-	-	-	-	1	-	-
Angiospermae	Angiospermopsida	Rosales	Rosaceae	Prunus armeniaca	Wild plants	80	9	1	7	-	215	37	139	194	156	170	7	2	13	9	36	434	898	66	69	24	120	144	134	172	97	140	113	47	7	168	142	193	132	101	127	48	224	181	221	173	185	192	191
Angiospermae	Angiospermopsida	Rosales	Rosaceae	Prunus cerasifera	Wild plants	15	177	-	7	147	18	33	45	20	10	2	3	3	13	8	30	76	434	18	68	23	16	71	140	75	41	72	15	17	5	66	69	100	60	39	53	15	106	79	114	71	82	87	85
Angiospermae	Angiospermopsida	Rosales	Rosaceae	Prunus cerasus	Cultivated plants	4	3	-	2	-	5	13	11	8	9	2	-	1	10	-	-	28	16	-	64	21	10	13	54	9	-	-	1	-	2	-	-	-	11	1	-	-	10	3	20	1	1	1	10
Angiospermae	Angiospermopsida	Rosales	Rosaceae	Prunus domestica	Cultivated plants	78	8	1	7	-	214	33	139	192	155	170	7	2	13	8	30	432	869	66	68	23	120	147	134	162	92	135	113	47	6	150	142	187	124	99	123	46	210	173	204	159	173	184	182
Angiospermae	Angiospermopsida	Rosales	Rosaceae	Prunus mongolica	Wild plants	12	8	-	7	-	18	38	30	23	11	3	-	2	14	8	30	47	257	3	69	24	14	55	124	64	22	66	-	6	-	49	53	81	62	26	46	10	89	66	107	56	68	68	71
Angiospermae	Angiospermopsida	Rosales	Rosaceae	Prunus padus	Wild plants	1	-	-	-	-	-	-	2	-	17	-	-	-	-	-	1	-	-	-	1	-	-	-	2	3	2	-	-	-	-	-	13	-	2	1	3	-	2	4	5	1	5	2	2
Angiospermae	Angiospermopsida	Rosales	Rosaceae	Prunus persica	Wild plants	70	4	1	7	-	201	15	124	183	154	170	7	2	13	-	-	420	668	63	64	21	119	129	121	106	73	63	113	41	6	99	89	101	75	71	77	37	129	107	123	102	107	113	120
Angiospermae	Angiospermopsida	Rosales	Rosaceae	Prunus salicina	Wild plants	69	2	1	1	-	201	12	113	174	150	169	7	-	7	-	-	404	652	63	64	11	111	103	12	98	72	63	112	41	5	99	89	100	64	70	77	37	128	105	122	102	106	112	119
Angiospermae	Angiospermopsida	Rosales	Rosaceae	Pyrus bretschneideri	Wild plants	-	-	-	-	-	-	-	-	-	-	-	-	-	-	-	-	-	-	-	-	-	-	-	-	1	-	-	-	-	-	-	-	-	1	-	-	-	-	-	-	-	-	-	-
Angiospermae	Angiospermopsida	Rosales	Rosaceae	Pyrus communis	Cultivated plants	44	4	3	-	4	4	5	22	11	61	1	3	3	8	243	295	6	10	187	751	40	3	59	94	76	71	5	77	2	-	89	13	90	60	17	66	4	50	41	7	72	112	42	45
Angiospermae	Angiospermopsida	Rosales	Rosaceae	Pyrus xerophila	Wild plants	-	1	-	-	-	-	1	3	-	-	-	-	-	-	-	-	-	-	-	-	-	1	18	-	62	60	-	77	1	-	76	-	63	44	6	46	1	34	29	-	59	93	29	35
Angiospermae	Angiospermopsida	Rosales	Rosaceae	Rosa acicularis	Wild plants	38	-	-	256	294	-	-	86	-	145	-	18	1	435	-	-	78	-	208	-	-	-	104	31	86	76	125	82	52	9	74	94	89	99	76	45	29	99	91	91	104	94	103	99
Angiospermae	Angiospermopsida	Rosales	Rosaceae	Rosa albertii	Wild plants	56	-	-	256	294	-	-	83	-	145	-	19	3	-	-	-	81	-	232	-	-	-	111	25	93	88	125	91	60	12	85	95	96	92	73	70	32	99	104	96	103	95	104	101
Angiospermae	Angiospermopsida	Rosales	Rosaceae	Rosa beggeriana	Wild plants	57	10	-	286	304	2	19	90	11	173	12	100	7	15	19	-	94	16	232	191	42	1341	228	406	155	133	125	129	68	12	85	95	180	125	73	163	34	193	190	115	152	95	133	163
Angiospermae	Angiospermopsida	Rosales	Rosaceae	Rosa chinensis	Cultivated plants	6	5	-	267	299	2	12	111	4	318	9	40	4	7	-	-	108	16	184	96	11	618	220	218	179	155	146	165	98	13	114	124	222	237	98	174	46	231	202	164	185	149	137	161
Angiospermae	Angiospermopsida	Rosales	Rosaceae	Rosa davurica	Wild plants	42	10	-	286	304	2	19	85	11	173	12	100	7	15	19	-	88	16	225	191	42	1341	219	406	149	124	109	120	60	11	76	88	170	104	67	159	31	187	184	108	147	89	125	157
Angiospermae	Angiospermopsida	Rosales	Rosaceae	Rosa fedtschenkoana	Wild plants	57	5	-	266	299	2	12	88	4	173	8	52	6	7	-	-	88	16	232	96	11	613	170	188	122	106	135	91	72	13	144	108	96	99	82	141	35	167	154	125	121	111	140	146
Angiospermae	Angiospermopsida	Rosales	Rosaceae	Rosa laxa	Wild plants	56	-	-	256	294	-	-	85	-	145	-	19	3	-	-	-	81	-	232	-	-	-	121	25	97	91	130	91	63	12	93	108	95	97	81	72	33	111	104	100	109	107	110	107
Angiospermae	Angiospermopsida	Rosales	Rosaceae	Rosa moyesii	Wild plants	-	-	-	1	-	-	-	6	-	-	-	-	-	-	-	-	-	-	-	-	-	-	33	-	84	175	72	151	954	5	82	106	96	62	40	92	19	99	98	101	91	97	78	115
Angiospermae	Angiospermopsida	Rosales	Rosaceae	Rosa platyacantha	Wild plants	1	9	-	24	9	2	17	6	10	28	11	81	4	11	10	-	12	16	-	223	42	1120	104	272	23	45	-	19	6	-	51	-	42	-	-	93	2	51	97	19	39	-	29	53
Angiospermae	Angiospermopsida	Rosales	Rosaceae	Rosa rugosa	Cultivated plants	56	9	-	24	9	2	17	47	10	28	11	96	6	11	10	-	32	16	151	191	42	1104	158	278	55	65	57	47	33	4	35	33	76	28	32	72	14	98	107	63	77	43	68	79
Angiospermae	Angiospermopsida	Rosales	Rosaceae	Rosa spinosissima	Wild plants	1	11	-	30	10	2	20	15	11	28	12	81	6	15	29	-	15	16	-	223	42	1421	132	463	100	175	72	151	954	5	82	106	96	61	39	115	20	132	126	122	110	97	105	131
Angiospermae	Angiospermopsida	Rosales	Rosaceae	Rosa xanthina	Wild plants	3	9	-	280	303	2	17	116	10	318	11	88	4	11	10	-	113	16	184	191	42	1107	232	321	215	288	202	277	1009	16	178	202	207	199	121	212	60	241	252	239	228	210	219	246
Angiospermae	Angiospermopsida	Rosales	Rosaceae	Rubus phoenicolasius	Wild plants	54	1	-	-	-	-	-	23	-	-	-	1	1	435	-	-	20	-	1	-	-	-	23	18	26	47	52	14	14	-	12	19	37	34	24	26	6	71	22	21	25	45	24	24
Angiospermae	Angiospermopsida	Rosales	Rosaceae	Sanguisorba alpina	Wild plants	-	-	-	-	-	-	-	-	-	-	-	-	-	-	-	-	-	-	-	-	-	-	-	-	-	-	-	-	-	-	-	-	-	-	-	-	-	-	-	-	-	1	-	-
Angiospermae	Angiospermopsida	Rosales	Rosaceae	Sibiraea laevigata	Wild plants	-	-	-	-	-	-	-	-	-	-	-	-	-	-	-	-	-	-	-	-	-	-	-	-	-	-	-	-	-	-	-	-	-	-	-	-	-	-	-	-	-	-	-	-
Angiospermae	Angiospermopsida	Rosales	Rosaceae	Sorbus tapashana	Wild plants	-	3	-	-	-	-	-	-	-	-	-	-	-	-	-	-	-	-	-	-	-	-	3	2	4	2	15	-	-	-	10	-	16	3	5	1	-	2	4	-	6	2	6	2
Angiospermae	Angiospermopsida	Rosales	Rosaceae	Sorbus tianschanica	Wild plants	8	1	-	-	-	-	1	5	-	2	-	1	-	1	30	132	-	2	10	16	1	1	18	13	63	61	-	77	1	-	76	13	63	44	7	48	1	34	31	-	59	94	29	36
Angiospermae	Angiospermopsida	Rosales	Rosaceae	Spiraea aquilegiifolia	Wild plants	-	1	-	-	-	-	-	-	-	-	-	-	-	-	-	-	-	32	-	-	-	-	-	-	-	-	-	-	-	-	-	-	-	-	-	-	-	-	-	-	-	-	-	-
Angiospermae	Angiospermopsida	Rosales	Rosaceae	Spiraea blumei	Wild plants	-	1	-	-	-	-	-	-	-	-	-	-	-	-	-	-	-	32	-	-	-	-	-	-	1	1	-	-	-	-	-	-	-	-	-	-	-	-	-	-	-	-	-	-
Angiospermae	Angiospermopsida	Rosales	Rosaceae	Spiraea mongolica	Wild plants	-	-	-	-	-	-	-	-	-	-	-	-	-	-	-	-	-	32	-	-	-	-	-	-	1	1	-	-	-	-	-	-	-	-	-	-	-	-	-	-	-	-	-	-
Angiospermae	Angiospermopsida	Rosales	Ulmaceae	Ulmus glaucescens	Wild plants	412	2168	39	1579	1183	928	1966	726	1455	2647	1723	1539	1081	1802	507	4861	1562	886	1212	1137	1837	254	494	2195	-	4	-	19	-	-	-	-	11	2	1	1	-	1	2	-	3	3	2	2
Angiospermae	Angiospermopsida	Rosales	Ulmaceae	Ulmus pumila	Wild plants	412	2168	39	1579	1183	928	1966	726	1455	2647	1723	1539	1081	1802	507	4861	1562	886	1212	1137	1837	254	494	2195	-	4	-	19	-	-	-	-	11	2	1	1	-	1	2	-	3	3	2	2
Angiospermae	Angiospermopsida	Rosales	Urticaceae	Urtica cannabina	Wild plants	-	-	-	-	-	-	-	-	-	-	-	-	-	-	-	-	-	-	-	-	-	-	1	-	-	1	-	-	-	-	1	1	2	-	-	-	-	1	-	1	-	-	1	-
Angiospermae	Angiospermopsida	Rutales	Polygalaceae	Polygala sibirica	Wild plants	-	-	-	-	-	-	-	-	-	-	-	-	-	-	-	-	-	-	-	-	-	-	-	-	-	-	-	-	-	-	-	-	-	-	-	-	-	-	-	-	-	-	-	-
Angiospermae	Angiospermopsida	Rutales	Polygalaceae	Polygala tenuifolia	Wild plants	-	-	-	-	-	-	-	-	-	-	-	-	-	-	-	-	-	-	-	-	-	-	-	-	-	-	-	-	-	-	-	-	-	-	-	-	-	-	-	-	-	-	-	-
Angiospermae	Angiospermopsida	Sapindales	Anacardiaceae	Pistacia vera	Wild plants	-	-	-	-	-	-	-	-	-	-	-	1	-	-	-	-	-	-	141	-	-	-	-	12	-	-	-	-	-	-	-	-	-	-	-	-	-	-	-	-	-	-	-	-
Angiospermae	Angiospermopsida	Sapindales	Anacardiaceae	Rhus typhina	Wild plants	-	-	-	-	-	-	-	-	-	-	-	-	-	-	-	-	-	-	-	-	-	-	-	-	-	-	-	-	-	-	-	-	-	-	-	-	-	-	-	-	-	-	-	-
Angiospermae	Angiospermopsida	Sapindales	Nitrariaceae	Nitraria roborowskii	Wild plants	-	-	-	1	-	29	50	47	4	7	1	183	-	47	-	-	-	2	96	-	1	-	14	40	-	2	-	-	-	-	-	-	-	1	-	-	-	-	-	-	-	-	1	1
Angiospermae	Angiospermopsida	Sapindales	Nitrariaceae	Nitraria sibirica	Wild plants	5	-	3	1	294	225	47	684	805	7	1	828	1	1349	-	-	75	872	525	10000	1	12	115	173	2	10	-	29	11	6	3	4	2	8	2	21	19	3	3	3	3	4	3	4
Angiospermae	Angiospermopsida	Sapindales	Nitrariaceae	Nitraria sphaerocarpa	Wild plants	-	-	-	1	-	29	50	47	4	7	1	183	-	47	-	-	-	2	96	-	1	-	14	40	-	2	-	-	-	-	-	-	-	1	-	-	-	-	-	-	-	-	1	1
Angiospermae	Angiospermopsida	Sapindales	Nitrariaceae	Nitraria tangutorum	Wild plants	-	-	-	1	-	29	50	47	4	7	1	183	-	47	-	-	-	2	96	-	1	-	14	40	-	2	-	-	-	-	-	-	-	1	-	-	-	-	-	-	-	-	1	1
Angiospermae	Angiospermopsida	Sapindales	Nitrariaceae	Peganum harmala	Wild plants	2	1	1	-	-	1	-	4	6	1	14	137	-	95	3	2	-	1	3	1	4	1	26	50	-	-	-	-	-	-	-	-	-	-	-	-	-	-	-	-	-	-	-	-
Angiospermae	Angiospermopsida	Sapindales	Nitrariaceae	Peganum nigellastrum	Wild plants	2	1	1	-	1	2	-	6	208	1	17	2861	20	771	4	2	-	1305	3	1	4	1	28	80	-	-	-	1	-	-	-	-	-	-	-	7	-	-	-	-	-	-	-	-
Angiospermae	Angiospermopsida	Sapindales	Sapindaceae	Acer negundo	Cultivated plants	-	-	-	-	-	-	-	-	-	-	-	-	-	-	-	-	-	-	-	-	-	-	-	-	-	-	-	-	-	-	-	-	-	-	-	-	-	-	-	-	-	-	-	-
Angiospermae	Angiospermopsida	Sapindales	Sapindaceae	Acer truncatum	Wild plants	-	-	-	-	-	-	-	-	-	-	-	-	-	-	-	-	-	-	-	-	-	-	-	-	-	-	-	-	-	-	-	-	-	-	-	-	-	-	-	-	-	-	-	-
Angiospermae	Angiospermopsida	Saxifragales	Crassulaceae	Hylotelephium ewersii	Wild plants	-	-	-	-	-	-	-	-	-	-	-	-	-	-	-	-	-	-	-	-	-	-	-	-	1	2	-	-	-	-	-	-	-	1	-	-	-	-	-	-	-	-	1	2
Angiospermae	Angiospermopsida	Saxifragales	Crassulaceae	Orostachys fimbriata	Wild plants	-	-	-	-	-	-	-	-	-	-	-	-	-	-	-	-	-	-	-	-	-	-	-	-	1	2	-	-	-	-	-	-	-	1	-	-	-	-	-	-	-	-	1	2
Angiospermae	Angiospermopsida	Saxifragales	Crassulaceae	Rhodiola dumulosa	Wild plants	-	-	-	-	-	2	-	2	-	-	-	-	-	-	97	-	-	-	-	-	42	-	5	27	12	11	31	7	-	-	56	290	10	21	10	37	3	11	12	13	20	16	13	33
Angiospermae	Angiospermopsida	Saxifragales	Crassulaceae	Rhodiola fastigiata	Wild plants	-	-	-	-	-	-	-	4	-	-	-	-	-	-	-	-	-	-	-	-	21	-	10	2	13	8	41	132	-	-	59	26	5	31	11	14	3	10	15	8	8	13	17	35
Angiospermae	Angiospermopsida	Saxifragales	Crassulaceae	Rhodiola gelida	Wild plants	-	-	-	-	-	-	-	4	-	-	-	-	-	-	-	-	-	-	-	-	32	-	10	2	13	8	41	132	-	-	59	26	5	31	11	14	3	10	15	8	8	13	17	35
Angiospermae	Angiospermopsida	Saxifragales	Crassulaceae	Rhodiola quadrifida	Wild plants	-	-	-	-	-	2	-	4	-	-	-	-	-	-	97	-	-	-	-	-	42	-	10	29	18	12	41	139	-	-	64	290	10	31	14	44	5	14	18	13	23	19	22	39
Angiospermae	Angiospermopsida	Solanales	Convolvulaceae	Calystegia sepium	Wild plants	-	-	-	-	-	-	-	4	-	-	-	1	17	-	-	-	6	-	-	-	-	-	-	-	-	-	-	-	-	-	-	-	-	-	-	-	-	-	-	-	-	-	-	-
Angiospermae	Angiospermopsida	Solanales	Convolvulaceae	Convolvulus ammannii	Wild plants	1	-	-	-	-	-	-	-	29	-	-	16	2254	217	-	-	217	-	1	-	-	-	1	80	-	-	-	-	-	-	1	-	-	-	3	3	2	-	-	-	-	-	-	-
Angiospermae	Angiospermopsida	Solanales	Convolvulaceae	Convolvulus arvensis	Wild plants	-	-	-	-	-	-	-	4	-	-	-	1	17	-	-	-	6	-	-	-	-	-	-	-	-	-	-	-	-	-	-	-	-	-	-	-	-	-	-	-	-	-	-	-
Angiospermae	Angiospermopsida	Solanales	Convolvulaceae	Convolvulus gortschakovii	Wild plants	1	-	-	-	-	-	-	4	29	-	-	16	2256	217	-	-	223	-	1	-	-	-	1	80	-	-	-	-	-	-	1	-	-	-	3	3	2	-	-	-	-	-	-	-
Angiospermae	Angiospermopsida	Solanales	Convolvulaceae	Convolvulus tragacanthoides	Wild plants	-	1	-	-	-	-	-	2	-	26	-	1	24	1	73	-	-	121	-	15	2	-	26	17	-	-	-	-	-	-	-	-	-	-	-	-	-	-	-	-	-	-	-	-
Angiospermae	Angiospermopsida	Solanales	Convolvulaceae	Cuscuta chinensis	Invasive plants	-	-	-	-	-	-	-	-	-	-	-	-	-	-	-	-	-	-	-	-	-	-	-	-	-	-	-	-	-	-	3	-	-	1	-	-	-	2	-	-	-	1	-	-
Angiospermae	Angiospermopsida	Solanales	Solanaceae	Datura stramonium	Wild plants	256	169	-	256	-	196	-	197	-	290	84	13	3	217	36	-	55	-	328	-	1	-	187	64	289	245	155	206	83	31	261	205	268	221	174	145	75	240	267	244	320	340	309	267
Angiospermae	Angiospermopsida	Solanales	Solanaceae	Hyoscyamus niger	Wild plants	131	-	-	256	-	196	-	120	-	145	84	6	2	217	-	-	29	-	203	-	-	-	104	43	124	131	47	110	48	14	120	123	116	58	90	77	41	117	114	116	119	125	121	117
Angiospermae	Angiospermopsida	Solanales	Solanaceae	Hyoscyamus pusillus	Wild plants	1	-	-	-	-	-	-	1	-	-	-	-	-	-	-	-	-	-	1	-	-	-	-	-	1	-	-	-	-	-	1	-	-	-	-	-	-	-	-	1	1	-	1	1
Angiospermae	Angiospermopsida	Solanales	Solanaceae	Lycium barbarum	Wild plants	249	169	-	256	-	196	-	204	-	290	84	29	3	217	10	-	52	-	328	-	-	-	210	62	329	338	322	206	83	32	323	192	304	307	171	207	75	302	297	409	337	341	344	312
Angiospermae	Angiospermopsida	Solanales	Solanaceae	Lycium chinense	Wild plants	253	169	-	256	-	196	-	206	-	290	84	29	3	217	19	-	52	-	334	64	-	-	215	62	357	341	409	249	84	32	402	198	329	384	185	281	77	349	391	451	371	508	406	377
Angiospermae	Angiospermopsida	Solanales	Solanaceae	Lycium dasystemum	Wild plants	146	169	-	-	-	-	-	96	-	145	-	26	1	-	19	-	23	-	149	64	-	-	122	25	248	232	363	152	47	18	295	93	227	327	106	215	42	245	290	353	265	395	299	273
Angiospermae	Angiospermopsida	Solanales	Solanaceae	Lycium ruthenicum	Wild plants	249	169	-	256	-	196	-	204	-	290	84	29	3	217	10	-	52	-	328	-	-	-	210	62	329	338	322	206	83	32	323	192	304	307	171	207	75	302	297	409	337	341	344	312
Angiospermae	Angiospermopsida	Solanales	Solanaceae	Solanum japonense	Wild plants	1	-	-	-	-	-	-	1	-	-	-	-	-	-	58	-	-	-	-	-	-	-	12	27	54	105	29	77	1	-	101	250	63	33	6	46	-	34	58	58	118	93	29	62
Angiospermae	Angiospermopsida	Solanales	Solanaceae	Solanum nigrum	Invasive plants	257	169	-	256	-	196	1	198	-	290	84	13	3	218	79	-	52	-	325	-	1	-	224	91	394	431	213	321	85	32	433	955	336	283	183	186	78	299	356	285	423	374	398	330
Angiospermae	Angiospermopsida	Solanales	Solanaceae	Solanum septemlobum	Wild plants	250	169	-	256	-	196	-	194	-	290	84	13	3	217	58	-	52	-	325	-	-	-	186	89	261	319	138	264	83	31	305	442	261	189	154	164	70	226	246	260	318	298	235	256
Angiospermae	Angiospermopsida	Solanales	Solanaceae	Solanum viarum	Invasive plants	-	-	-	-	-	-	-	4	-	-	-	-	-	-	-	-	-	-	-	-	-	-	-	-	-	1	-	-	-	-	-	-	-	-	-	-	-	-	1	-	-	-	-	-
Angiospermae	Angiospermopsida	Solanales	Solanaceae	Solanum villosum	Invasive plants	250	169	-	256	-	196	1	196	-	290	84	13	3	217	78	-	52	-	325	-	-	-	186	89	355	409	167	321	83	31	407	942	282	222	163	164	72	278	324	260	397	321	377	300
Angiospermae	Angiospermopsida	Tubiflorae	Phrymaceae	Dodartia orientalis	Wild plants	-	-	-	-	-	-	-	-	-	-	-	-	-	-	-	-	-	-	-	-	-	-	-	-	-	1	-	-	-	-	-	-	-	-	-	-	-	-	-	-	-	-	-	-
Angiospermae	Angiospermopsida	Vitales	Vitaceae	Vitis vinifera	Cultivated plants	10	1	-	-	-	-	-	44	1	-	1	33	2	1	194	-	4	1	1827	-	-	-	209	9	1064	1210	841	783	9	2	771	869	600	1090	176	1062	33	804	751	944	833	477	508	632
Angiospermae	Angiospermopsida	Zygophyllales	Zygophyllaceae	Tetraena mongolica	Wild plants	-	-	-	-	-	29	27	38	2	7	-	4	-	32	-	-	-	2	-	-	1	-	8	13	-	2	-	-	-	-	-	-	-	1	-	-	-	-	-	-	-	-	1	1
Angiospermae	Angiospermopsida	Zygophyllales	Zygophyllaceae	Tribulus terrestris	Invasive plants	28	1	1	-	-	3	-	5	6	6	14	137	-	96	3	2	-	17	3	1	4	1	26	50	16	30	58	-	-	-	-	-	21	22	3	-	1	17	10	19	10	-	29	9
Angiospermae	Angiospermopsida	Zygophyllales	Zygophyllaceae	Zygophyllum fabago	Wild plants	4	2	2	65	327	1	-	8	-	1	1	2	104	9	8	2	1	3	-	3	6	1	18	68	-	-	-	-	-	3	-	-	-	1	3	-	-	-	-	2	-	-	-	-
Angiospermae	Angiospermopsida	Zygophyllales	Zygophyllaceae	Zygophyllum fabagoides	Wild plants	4	2	1	65	326	1	-	8	-	1	1	2	104	8	8	2	1	3	-	3	6	1	18	65	-	-	-	-	-	3	-	-	-	1	3	-	-	-	-	2	-	-	-	-
Angiospermae	Angiospermopsida	Zygophyllales	Zygophyllaceae	Zygophyllum kansuense	Wild plants	-	-	-	-	-	-	-	-	-	-	-	-	-	-	-	-	-	-	-	-	-	-	-	-	-	-	-	-	-	-	-	-	-	-	-	-	-	-	-	-	-	-	-	-
Angiospermae	Angiospermopsida	Zygophyllales	Zygophyllaceae	Zygophyllum kaschgaricum	Wild plants	10	4	3	65	686	3	4	20	260	4	86	14	859	19	11	4	2	7	3	5	12	40	46	190	5	6	-	11	7	46	7	6	6	16	146	3	2	4	4	6	4	4	4	7
Angiospermae	Angiospermopsida	Zygophyllales	Zygophyllaceae	Zygophyllum loczyi	Wild plants	4	2	1	65	326	1	-	8	-	1	1	2	104	8	8	2	1	3	-	3	6	1	18	65	-	-	-	-	-	3	-	-	-	1	3	-	-	-	-	2	-	-	-	-
Angiospermae	Angiospermopsida	Zygophyllales	Zygophyllaceae	Zygophyllum mucronatum	Wild plants	-	-	-	-	-	-	-	-	-	-	-	-	-	-	-	-	-	-	-	-	-	-	-	-	-	-	-	-	-	-	-	-	-	-	-	-	-	-	-	-	-	-	-	-
Angiospermae	Angiospermopsida	Zygophyllales	Zygophyllaceae	Zygophyllum obliquum	Wild plants	6	3	3	65	552	2	-	17	2	4	2	4	177	16	10	3	2	5	-	4	10	2	36	111	-	-	-	-	-	5	-	-	-	2	6	-	-	-	1	2	-	-	-	-
Angiospermae	Angiospermopsida	Zygophyllales	Zygophyllaceae	Zygophyllum potaninii	Wild plants	6	3	3	65	554	2	-	17	2	4	2	4	177	16	10	3	2	5	-	4	10	2	36	113	-	-	-	-	-	5	-	-	-	2	6	-	-	-	1	2	-	-	-	-
Angiospermae	Angiospermopsida	Zygophyllales	Zygophyllaceae	Zygophyllum pterocarpum	Wild plants	7	3	3	65	648	2	-	17	2	4	2	4	208	17	11	4	2	7	3	5	11	2	41	142	-	-	-	-	-	6	-	-	-	2	6	-	-	-	1	2	-	-	-	2
Angiospermae	Angiospermopsida	Zygophyllales	Zygophyllaceae	Zygophyllum xanthoxylon	Wild plants	9	3	3	66	650	2	-	18	261	4	86	29	845	18	11	4	3	7	3	5	11	40	41	233	5	6	-	11	7	46	7	6	6	16	145	3	2	4	4	6	4	4	4	7
Gymnospermae	Gymonospermopsida	Cupressales	Cupressaceae	Juniperus chinensis	Wild plants	1113	1264	26	1307	505	1163	1331	1071	1284	1261	1314	25	1177	1143	1030	805	1300	888	994	445	846	1132	66	39	7	3	10	-	1	-	3	-	5	16	8	3	-	1	4	3	14	-	10	6
Gymnospermae	Gymonospermopsida	Cupressales	Cupressaceae	Juniperus przewalskii	Wild plants	1017	1147	23	1176	456	1075	1219	996	1154	1158	1207	23	1058	1052	963	745	1185	823	897	412	792	1062	61	35	6	3	10	-	1	-	-	-	5	15	8	3	-	1	4	2	13	-	8	5
Gymnospermae	Gymonospermopsida	Cupressales	Cupressaceae	Juniperus pseudosabina	Wild plants	1017	1147	23	1176	456	1075	1219	996	1154	1158	1207	23	1058	1052	963	745	1185	823	897	412	792	1062	61	35	6	3	10	-	1	-	-	-	5	15	8	3	-	1	4	2	13	-	8	5
Gymnospermae	Gymonospermopsida	Cupressales	Cupressaceae	Juniperus rigida	Wild plants	1113	1264	26	1307	505	1163	1331	1071	1284	1261	1314	25	1177	1143	1030	805	1300	888	994	445	846	1132	66	39	7	3	10	-	1	-	3	-	5	16	8	3	-	1	4	3	14	-	10	6
Gymnospermae	Gymonospermopsida	Cupressales	Cupressaceae	Juniperus sabina	Wild plants	1017	1147	23	1176	456	1075	1219	996	1154	1158	1207	23	1058	1052	963	745	1185	823	897	412	792	1062	61	35	6	3	10	-	1	-	-	-	5	15	8	3	-	1	4	2	13	-	8	5
Gymnospermae	Gymonospermopsida	Cupressales	Cupressaceae	Juniperus semiglobosa	Wild plants	1017	1147	23	1176	456	1075	1219	996	1154	1158	1207	23	1058	1052	963	745	1185	823	897	412	792	1062	61	35	6	3	10	-	1	-	-	-	5	15	8	3	-	1	4	2	13	-	8	5
Gymnospermae	Gymonospermopsida	Cupressales	Cupressaceae	Platycladus orientalis	Wild plants	1985	1764	36	1471	768	2433	1602	1000	1844	1186	1695	37	1614	1931	971	1038	1540	1860	1198	484	252	1084	125	24	34	8	20	132	3	-	33	40	5	39	26	32	4	22	23	15	42	19	28	29
Gymnospermae	Gymonospermopsida	Ephedrales	Ephedraceae	Ephedra distachya	Wild plants	-	-	-	-	-	-	-	-	4	-	-	-	-	1	-	-	-	-	-	-	38	-	28	-	-	-	-	-	-	-	-	-	-	1	-	2	-	2	-	-	2	1	1	3
Gymnospermae	Gymonospermopsida	Ephedrales	Ephedraceae	Ephedra equisetina	Wild plants	-	-	-	-	-	-	-	-	2	-	-	-	-	-	-	-	-	-	-	-	19	-	33	-	-	-	-	-	-	-	-	-	-	1	-	2	-	1	-	-	2	-	1	2
Gymnospermae	Gymonospermopsida	Ephedrales	Ephedraceae	Ephedra intermedia	Wild plants	-	-	-	-	-	-	-	-	2	-	-	-	-	-	-	-	-	-	-	-	19	-	33	-	-	-	-	-	-	-	-	-	-	1	-	2	-	1	-	-	2	-	1	2
Gymnospermae	Gymonospermopsida	Ephedrales	Ephedraceae	Ephedra przewalskii	Wild plants	-	-	-	-	-	-	-	-	2	-	-	-	-	-	-	-	-	-	-	-	19	-	33	-	-	-	-	-	-	-	-	-	-	1	-	2	-	1	-	-	2	-	1	2
Gymnospermae	Gymonospermopsida	Ephedrales	Ephedraceae	Ephedra regeliana	Wild plants	-	-	-	-	-	-	-	-	4	-	-	-	-	1	-	-	-	-	-	-	39	-	15	-	-	-	-	-	-	-	-	-	-	1	-	1	-	1	-	-	2	2	1	2
Gymnospermae	Gymonospermopsida	Ephedrales	Ephedraceae	Ephedra rituensis	Wild plants	-	-	-	-	-	-	-	-	4	-	-	-	-	1	-	-	-	-	-	-	39	-	15	-	-	-	-	-	-	-	-	-	-	1	-	1	-	1	-	-	2	2	1	2
Gymnospermae	Gymonospermopsida	Pinales	Pinaceae	Picea asperata	Wild plants	-	-	-	-	-	-	-	-	-	-	-	-	-	-	-	-	-	-	-	-	-	-	-	-	-	-	-	-	-	-	-	-	-	-	-	-	-	-	-	-	-	-	-	-
Gymnospermae	Gymonospermopsida	Pinales	Pinaceae	Picea crassifolia	Wild plants	-	-	-	-	-	-	-	-	-	-	-	-	-	-	-	-	-	-	-	-	-	-	-	-	-	-	-	-	-	-	-	-	-	-	-	-	-	-	-	-	-	-	-	-
Gymnospermae	Gymonospermopsida	Pinales	Pinaceae	Picea obovata	Wild plants	-	-	-	-	-	-	-	-	-	-	-	-	-	-	-	-	-	-	-	-	-	-	-	-	-	-	-	-	-	-	-	-	-	-	-	-	-	-	-	-	-	-	-	-
Gymnospermae	Gymonospermopsida	Pinales	Pinaceae	Picea schrenkiana	Wild plants	-	-	-	-	-	-	-	-	-	-	-	-	-	-	-	-	-	-	-	-	-	-	-	-	-	-	-	-	-	-	-	-	-	-	-	-	-	-	-	-	-	-	-	-
Gymnospermae	Gymonospermopsida	Pinales	Pinaceae	Pinus tabuliformis	Wild plants	3	5	1	-	13	5	-	6	17	3	3	1	3	54	2	3	3	2	10	1	4	1642	23	17	-	-	-	-	-	-	-	-	-	-	-	-	-	-	-	-	3	-	1	-
[truncated: 100 more columns]

## Sheet: Table S5
Subdivision	Class	Order	Family	Species	S001	S002	S003	S004	S005	S006	S007	S008	S009	S010	S011	S012	S013	S014	S015	S016	S017	S018	S019	S020	S021	S022	S023	S024	S025	S026	S027	S028	S029	S030	S031	S032	S033	S034	S035	S036	S037	S038	S039	S040	S041	S042	S043	S044	S045
Angiospermae	Angiospermopsida	Caryophyllales	Amaranthaceae	Agriophyllum squarrosum	-	-	0.097561	0.012987	-	-	-	-	-	-	-	-	-	0.142857	-	-	-	-	-	-	-	-	-	-	-	-	-	-	-	-	-	-	-	-	-	-	-	-	-	-	-	-	-	-	-
Angiospermae	Angiospermopsida	Fabales	Fabaceae	Alhagi sparsifolia	-	-	-	-	-	-	-	-	-	-	-	-	-	-	-	-	-	-	-	-	-	-	-	-	-	-	-	-	-	-	-	-	-	-	-	-	-	-	-	-	-	-	-	-	-
Angiospermae	Angiospermopsida	Asparagales	Amaryllidaceae	Allium polyrhizum	-	-	-	-	-	-	-	-	-	-	-	-	-	0.0357143	-	-	-	-	-	-	-	-	0.00892857	-	-	-	-	-	-	-	-	0.0696203	-	-	-	-	-	-	-	-	-	-	0.0224215	-	-
Angiospermae	Angiospermopsida	Fabales	Fabaceae	Ammopiptanthus mongolicus	-	-	-	0.0714286	-	0.327869	-	-	-	-	0.162791	-	-	0.392857	-	0.135	0.177778	0.42	0.128788	0.22449	-	-	-	-	0.0100671	-	-	-	-	-	-	-	-	-	-	-	-	-	-	-	-	-	-	-	-
Angiospermae	Angiospermopsida	Rosales	Rosaceae	Amygdalus mongolica	-	-	-	-	-	-	-	-	-	-	-	-	-	-	-	-	-	0.5	-	-	-	0.247191	0.00892857	-	0.104027	-	-	-	-	-	-	-	-	-	-	0.155844	-	-	-	-	-	-	-	-	-
Angiospermae	Angiospermopsida	Caryophyllales	Amaranthaceae	Anabasis aphylla	-	-	-	-	-	-	-	-	-	-	-	-	-	-	-	-	-	-	-	-	-	-	-	-	-	-	-	-	-	-	-	-	-	-	-	-	-	-	-	-	-	-	-	-	-
Angiospermae	Angiospermopsida	Caryophyllales	Amaranthaceae	Anabasis brevifolia	-	-	-	-	0.00869565	-	-	-	-	-	-	-	-	-	-	-	-	-	-	-	-	-	-	-	-	-	-	-	-	-	-	-	-	-	-	-	-	-	-	-	-	-	-	-	-
Angiospermae	Angiospermopsida	Gentianales	Apocynaceae	Apocynum venetum	-	-	-	-	-	-	-	-	-	-	-	-	-	-	-	-	-	-	-	-	-	-	-	-	-	-	-	-	-	-	-	-	-	-	-	-	-	-	-	-	-	-	-	-	-
Angiospermae	Angiospermopsida	Boraginales	Boraginaceae	Arnebia guttata	-	-	-	-	-	-	-	-	-	-	-	-	-	-	-	-	-	-	-	-	-	-	-	-	-	-	-	-	-	-	-	-	-	-	0.0309278	0.012987	-	-	-	-	-	-	-	-	-
Angiospermae	Angiospermopsida	Asterales	Asteraceae	Artemisia dalai	-	-	-	-	-	-	-	-	-	-	-	-	-	-	-	-	-	-	-	-	-	-	-	-	-	-	-	-	-	-	-	-	0.352632	-	-	-	-	-	-	-	-	-	0.044843	0.0594059	0.650641
Angiospermae	Angiospermopsida	Asterales	Asteraceae	Artemisia frigida	-	-	-	-	-	-	-	-	-	-	-	-	-	-	-	-	-	-	-	-	-	-	-	-	-	-	-	-	-	-	-	-	0.0263158	-	-	0.025974	-	-	-	-	-	-	0.0044843	-	-
Angiospermae	Angiospermopsida	Asterales	Asteraceae	Artemisia minor	-	-	-	-	-	-	-	-	-	-	-	-	-	-	-	-	-	-	-	-	-	-	-	-	-	-	-	-	-	-	-	-	-	-	-	-	-	-	-	-	-	-	-	-	-
Angiospermae	Angiospermopsida	Asterales	Asteraceae	Artemisia ordosica	-	-	-	0.324675	-	0.0163934	-	-	-	-	-	-	-	-	0.948454	-	-	-	-	-	-	-	-	-	-	-	-	-	-	-	-	-	-	0.00568182	-	-	-	-	-	-	-	0.25	0.2287	0.217822	-
Angiospermae	Angiospermopsida	Asterales	Asteraceae	Artemisia scoparia	-	-	-	-	-	-	-	-	-	-	-	-	-	-	-	-	-	-	-	-	-	-	-	-	-	-	-	-	-	-	-	-	-	-	-	0.012987	-	-	-	-	-	-	-	-	-
Angiospermae	Angiospermopsida	Asparagales	Asparagaceae	Asparagus gobicus	-	0.003663	0.0162602	-	-	-	-	-	-	-	-	-	-	-	-	-	-	-	-	-	-	-	-	-	-	-	-	-	-	0.00769231	-	-	0.00526316	0.0170455	-	-	-	-	-	-	-	-	-	-	0.00320513
Angiospermae	Angiospermopsida	Asterales	Asteraceae	Asterothamnus centrali-asiaticus	-	-	-	-	-	-	-	-	-	-	-	-	-	-	-	-	-	0.02	-	-	-	-	-	-	-	-	-	-	-	-	-	-	-	-	-	0.012987	-	-	-	-	-	-	-	-	-
Angiospermae	Angiospermopsida	Fabales	Fabaceae	Astragalus alaschanensis	-	-	0.0162602	-	-	-	-	-	-	-	-	-	-	0.0892857	-	-	-	-	-	-	-	-	-	-	-	-	-	-	-	-	0.00465116	-	0.0368421	-	-	0.012987	-	-	-	-	-	-	0.0313901	-	-
Angiospermae	Angiospermopsida	Fabales	Fabaceae	Astragalus discolor	-	-	-	-	-	-	-	-	-	-	-	-	-	-	-	-	-	-	-	-	-	0.011236	-	-	-	-	-	-	-	-	-	-	0.00526316	-	-	-	-	-	-	-	-	-	-	-	-
Angiospermae	Angiospermopsida	Fabales	Fabaceae	Astragalus ellipsoideus	-	-	0.0243902	0.0714286	-	0.196721	-	-	-	-	-	-	-	-	-	-	0.0111111	-	-	-	-	-	-	-	-	-	-	-	-	-	-	-	-	-	-	-	-	-	-	-	-	-	-	-	-
Angiospermae	Angiospermopsida	Caryophyllales	Polygonaceae	Atraphaxis frutescens	-	-	-	-	-	-	-	-	-	-	-	-	-	0.0892857	-	-	-	-	-	-	-	-	-	-	-	-	-	-	-	-	-	-	-	-	-	-	-	-	-	-	-	-	-	-	-
Angiospermae	Angiospermopsida	Caryophyllales	Polygonaceae	Atraphaxis spinosa	-	-	-	-	-	-	-	-	-	-	-	-	-	-	-	-	-	-	-	-	-	-	-	-	-	-	-	-	-	-	-	-	-	-	-	-	-	-	-	-	-	-	-	-	-
Angiospermae	Angiospermopsida	Caryophyllales	Amaranthaceae	Bassia dasyphylla	-	-	-	-	-	0.0163934	-	-	-	-	-	-	-	0.0178571	-	-	-	-	-	-	-	-	-	-	-	-	-	-	0.00675676	-	0.00465116	-	-	-	-	-	-	-	-	-	-	-	-	-	-
Angiospermae	Angiospermopsida	Caryophyllales	Polygonaceae	Calligonum arborescens	-	-	-	-	-	-	-	-	-	-	-	-	-	-	-	-	-	-	-	-	-	-	-	-	-	-	-	-	-	-	-	-	-	-	-	-	-	0.00913242	-	-	-	-	-	-	-
Angiospermae	Angiospermopsida	Asterales	Asteraceae	Cancrinia discoidea	-	-	-	-	-	-	-	-	-	-	-	-	-	-	-	-	-	-	-	-	-	-	-	-	-	-	-	-	-	-	-	-	-	-	-	-	-	-	-	-	-	-	-	-	-
Angiospermae	Angiospermopsida	Fabales	Fabaceae	Caragana brachypoda	-	0.003663	0.325203	-	0.0347826	-	-	-	-	-	-	-	-	-	-	-	-	-	-	-	0.0806452	-	-	-	0.0033557	-	-	-	0.00675676	-	-	-	0.0894737	0.0170455	-	-	-	-	-	-	-	-	0.206278	-	-
Angiospermae	Angiospermopsida	Fabales	Fabaceae	Caragana korshinskii	-	-	-	-	-	-	-	-	-	-	0.604651	-	-	-	-	0.055	-	-	-	-	-	-	-	-	-	-	-	-	-	-	-	-	-	-	-	0.012987	-	-	-	-	-	-	-	-	-
Angiospermae	Angiospermopsida	Fabales	Fabaceae	Caragana leucophloea	-	-	-	-	-	-	-	-	-	-	-	-	-	-	-	-	-	-	-	-	-	-	-	-	-	-	-	-	-	-	-	-	-	-	-	-	-	-	-	-	-	-	-	-	-
Angiospermae	Angiospermopsida	Fabales	Fabaceae	Caragana polourensis	-	-	-	-	-	-	-	-	-	-	-	-	-	-	-	-	-	-	-	-	-	-	-	-	-	-	-	-	-	-	-	-	-	-	-	-	-	-	-	-	-	-	-	-	-
Angiospermae	Angiospermopsida	Fabales	Fabaceae	Caragana stenophylla	-	-	-	-	-	-	-	-	-	-	-	-	-	-	-	-	-	-	-	-	-	-	-	-	-	-	-	-	-	-	-	-	-	-	-	-	-	-	-	-	-	-	-	-	-
Angiospermae	Angiospermopsida	Caryophyllales	Amaranthaceae	Ceratoides latens	-	-	-	-	-	-	-	-	-	-	-	-	-	-	-	-	-	-	-	-	-	-	-	-	0.0100671	-	-	-	0.212838	0.0615385	0.00930233	0.0506329	-	0.00568182	-	-	-	-	-	-	-	-	0.0269058	-	-
Angiospermae	Angiospermopsida	Lamiales	Orobanchaceae	Cistanche deserticola	-	0.003663	0.00813008	-	-	-	-	-	-	-	-	-	-	-	-	-	-	-	-	-	-	-	-	-	-	-	-	-	-	-	-	-	-	-	-	-	-	-	-	-	-	-	-	-	-
Angiospermae	Angiospermopsida	Poales	Poaceae	Cleistogenes songorica	0.478102	-	-	-	-	-	-	-	-	-	0.0465116	-	-	-	-	0.05	0.0111111	-	-	-	-	-	-	0.0171429	-	0.00387597	-	0.0206897	-	0.0153846	0.0325581	0.00632911	-	-	-	-	-	-	-	-	-	-	-	0.039604	0.00641026
Angiospermae	Angiospermopsida	Ranunculales	Ranunculaceae	Clematis fruticosa	-	-	-	-	-	-	-	-	-	-	-	-	-	-	-	-	-	-	-	-	-	-	-	-	-	-	-	-	-	-	-	-	-	-	-	-	-	-	-	-	-	-	-	-	-
Angiospermae	Angiospermopsida	Solanales	Convolvulaceae	Convolvulus tragacanthoides	-	-	-	-	0.00869565	-	-	-	0.030303	0.865497	0.0232558	0.0363636	0.564417	0.0178571	-	0.475	0.5	0.02	-	-	0.0564516	-	-	-	-	-	-	-	-	-	-	-	0.0631579	0.352273	0.670103	0.363636	0.215686	-	0.0410959	0.238806	0.156863	-	-	-	-
Angiospermae	Angiospermopsida	Caryophyllales	Amaranthaceae	Corispermum mongolicum	-	-	-	-	-	-	-	-	-	-	-	-	-	-	-	-	-	-	-	-	0.016129	-	-	-	-	-	-	-	0.138514	-	-	-	-	-	-	-	-	-	-	-	-	0.120968	0.0627803	-	-
Angiospermae	Angiospermopsida	Asterales	Asteraceae	Echinops gmelinii	-	-	-	-	-	-	-	-	-	-	-	-	-	-	-	-	-	-	-	-	-	-	-	-	-	-	-	-	0.00675676	0.00384615	-	-	-	0.00568182	-	-	-	0.00913242	-	-	-	-	0.0044843	0.00990099	-
Angiospermae	Angiospermopsida	Poales	Poaceae	Enneapogon desvauxii	-	0.238095	-	0.155844	-	-	-	-	-	-	-	-	-	-	-	-	-	-	-	-	-	-	-	-	-	-	-	-	-	-	-	-	-	-	-	0.012987	-	-	-	-	-	-	-	-	-
Gymnospermae	Gymonospermopsida	Ephedrales	Ephedraceae	Ephedra przewalskii	-	-	-	-	-	-	-	-	-	-	-	-	-	-	-	-	-	-	-	-	-	-	-	-	-	-	-	-	-	-	-	-	-	-	-	-	-	0.922374	-	-	-	-	-	-	-
Angiospermae	Angiospermopsida	Poales	Poaceae	Eragrostis minor	-	-	0.00813008	-	0.182609	-	-	-	-	-	-	-	-	-	-	-	-	-	-	-	-	-	-	-	-	-	-	-	-	-	-	-	-	-	-	-	-	-	-	-	-	-	-	-	-
Angiospermae	Angiospermopsida	Fabales	Fabaceae	Glycyrrhiza uralensis	-	-	-	-	-	-	-	-	-	-	-	-	-	-	-	-	-	-	-	-	-	-	-	-	-	-	-	-	-	-	-	-	-	-	-	-	-	-	-	-	-	-	-	-	-
Angiospermae	Angiospermopsida	Caryophyllales	Caryophyllaceae	Gymnocarpos przewalskii	-	-	-	-	-	-	-	-	-	-	-	-	-	-	-	-	-	-	-	-	-	-	-	-	-	-	-	-	-	-	-	-	-	-	0.0309278	-	-	-	-	-	-	-	-	-	-
Angiospermae	Angiospermopsida	Caryophyllales	Amaranthaceae	Halocnemum strobilaceum	-	-	-	-	-	-	-	-	-	-	-	-	-	-	-	-	-	-	-	-	-	-	-	-	-	-	-	-	-	-	-	-	-	-	-	-	-	-	-	-	-	-	-	-	-
Angiospermae	Angiospermopsida	Caryophyllales	Amaranthaceae	Halogeton glomeratus	-	-	-	-	-	0.0327869	-	0.0540541	-	-	-	-	-	-	-	-	-	-	-	-	0.0483871	0.213483	-	-	-	-	-	-	-	-	-	-	-	-	-	0.012987	-	-	0.0136986	-	-	-	-	-	-
Angiospermae	Angiospermopsida	Caryophyllales	Amaranthaceae	Halostachys caspica	-	-	-	-	-	-	-	-	-	-	-	-	-	-	-	-	-	-	-	-	-	-	-	-	-	-	-	-	-	-	-	-	-	-	-	-	-	-	-	-	-	-	-	-	-
Angiospermae	Angiospermopsida	Caryophyllales	Amaranthaceae	Haloxylon ammodendron	-	-	-	-	-	0.0327869	0.523077	0.0810811	-	-	-	-	-	-	-	-	-	-	-	-	-	-	-	-	-	-	-	-	-	-	-	-	-	-	-	-	-	-	-	-	-	-	-	-	-
Angiospermae	Angiospermopsida	Caryophyllales	Amaranthaceae	Kalidium cuspidatum	-	-	-	-	-	-	-	0.0540541	-	-	-	-	-	-	-	-	-	-	-	-	-	-	-	-	-	-	0.508197	-	-	-	-	-	-	-	-	-	-	-	-	-	-	-	-	-	-
Angiospermae	Angiospermopsida	Caryophyllales	Amaranthaceae	Kalidium foliatum	-	-	-	-	-	-	-	-	-	-	-	-	-	-	-	-	-	-	-	-	-	-	-	-	-	-	-	-	-	-	-	-	-	-	-	-	-	-	-	-	-	-	-	-	-
Angiospermae	Angiospermopsida	Caryophyllales	Amaranthaceae	Kalidium gracile	-	-	-	-	-	-	-	-	-	-	-	-	-	-	-	-	-	-	-	-	-	-	-	-	-	-	-	-	-	-	-	-	-	-	-	-	-	-	-	-	-	-	-	-	-
Angiospermae	Angiospermopsida	Asterales	Asteraceae	Karelinia caspia	-	-	-	-	-	-	-	-	-	-	-	-	-	-	-	-	-	-	-	-	-	-	-	-	-	-	-	-	-	-	-	-	-	-	-	-	-	-	-	-	-	-	-	-	-
Angiospermae	Angiospermopsida	Caryophyllales	Plumbaginaceae	Limonium aureum	-	-	-	-	-	-	-	-	-	-	-	-	-	-	-	-	-	-	-	-	-	-	-	-	-	-	-	-	-	-	-	-	-	-	-	-	-	-	-	-	-	-	-	-	-
Angiospermae	Angiospermopsida	Solanales	Solanaceae	Lycium ruthenicum	-	-	-	-	-	-	-	-	-	-	-	-	-	-	-	-	-	-	-	-	-	-	-	-	-	-	-	-	-	-	-	-	-	-	-	-	-	-	-	-	-	-	-	-	-
Angiospermae	Angiospermopsida	Sapindales	Nitrariaceae	Nitraria roborowskii	-	-	-	-	-	-	-	-	-	-	-	-	-	-	-	-	-	-	-	-	-	-	-	-	-	-	-	-	-	-	-	-	-	-	-	-	-	-	-	-	-	-	-	-	-
Angiospermae	Angiospermopsida	Sapindales	Nitrariaceae	Nitraria sibirica	-	-	-	0.285714	0.0956522	0.0983607	0.476923	0.675676	-	-	-	-	-	-	0.0515464	-	0.0111111	-	0.863636	0.693878	-	-	-	-	-	-	0.303279	-	-	-	0.0139535	0.183544	-	0.0340909	-	-	-	-	-	-	-	0.00806452	-	-	-
Angiospermae	Angiospermopsida	Sapindales	Nitrariaceae	Nitraria sphaerocarpa	-	0.003663	-	-	-	-	-	-	0.651515	0.105263	-	0.0727273	-	0.0178571	-	-	-	-	-	-	0.193548	0.011236	0.00892857	0.00571429	-	-	-	-	-	-	-	-	-	-	0.0515464	-	0.117647	0.0228311	0.0684932	0.253731	-	0.0564516	-	0.108911	-
Angiospermae	Angiospermopsida	Asterales	Asteraceae	Olgaea leucophylla	-	-	-	-	-	-	-	-	-	-	-	-	-	-	-	-	-	-	-	-	-	-	-	-	-	-	-	-	-	-	-	-	-	-	-	-	-	-	-	-	-	-	-	0.00990099	-
Angiospermae	Angiospermopsida	Saxifragales	Crassulaceae	Orostachys fimbriata	-	-	-	-	-	-	-	-	-	-	-	-	-	-	-	-	-	-	-	-	-	-	-	-	-	-	-	-	-	-	-	-	-	-	-	-	-	-	-	-	-	-	-	-	-
Angiospermae	Angiospermopsida	Fabales	Fabaceae	Oxytropis aciphylla	-	-	-	0.00649351	-	0.0163934	-	-	-	-	-	-	0.196319	-	-	0.005	0.144444	-	-	0.0102041	0.00806452	-	0.00892857	-	0.0100671	-	-	-	-	-	0.00930233	-	0.0368421	0.221591	-	-	-	-	-	-	-	-	0.251121	0.00990099	0.00320513
Angiospermae	Angiospermopsida	Sapindales	Nitrariaceae	Peganum harmala	0.0109489	-	-	0.00649351	-	0.180328	-	-	0.121212	0.0292398	0.139535	0.0545455	0.0429448	0.125	-	0.01	0.0555556	-	0.00757576	-	0.0725806	0.202247	0.0714286	-	-	-	-	-	-	-	0.027907	-	-	0.0340909	-	-	-	-	-	-	-	-	-	-	-
Angiospermae	Angiospermopsida	Poales	Poaceae	Phragmites communis	-	-	-	-	-	-	-	-	-	-	-	-	-	-	-	-	-	-	-	-	-	-	-	-	-	-	-	-	-	-	-	-	-	-	-	-	-	-	-	-	-	-	-	-	-
Angiospermae	Angiospermopsida	Malpighiales	Salicaceae	Populus euphratica	-	-	-	-	-	-	-	-	-	-	-	-	-	-	-	-	-	-	-	-	-	-	-	-	-	-	-	-	-	-	-	-	-	-	-	-	-	-	-	-	-	-	-	-	-
Angiospermae	Angiospermopsida	Rosales	Rosaceae	Potaninia mongolica	-	-	-	-	-	-	-	-	-	-	-	-	-	-	-	0.095	-	-	-	-	0.387097	-	0.160714	-	0.607383	0.848837	-	0.772414	0.523649	0.657692	0.604651	0.506329	0.0789474	0.0397727	-	-	-	-	-	-	-	-	-	-	-
Angiospermae	Angiospermopsida	Poales	Poaceae	Psammochloa villosa	-	-	-	-	-	-	-	-	-	-	-	-	-	-	-	-	-	-	-	-	-	-	-	-	-	-	-	-	-	-	-	-	-	-	-	-	-	-	-	-	0.843137	0.354839	-	-	-
Angiospermae	Angiospermopsida	Caryophyllales	Tamaricaceae	Reaumuria soongarica	0.510949	0.230769	0.292683	-	0.426087	0.0819672	-	0.135135	0.106061	-	-	0.6	0.0674847	-	-	-	0.0666667	-	-	-	0.0645161	0.179775	0.482143	0.365714	-	0.0968992	0.188525	-	0.0168919	-	0.0186047	0.0443038	-	0.0340909	0.154639	0.220779	0.509804	-	0.808219	0.447761	-	-	-	-	0.176282
Angiospermae	Angiospermopsida	Caryophyllales	Polygonaceae	Rheum nanum	-	-	-	-	-	-	-	-	-	-	-	-	-	-	-	-	-	-	-	-	-	-	-	-	-	-	-	-	-	-	-	-	-	-	-	-	-	-	-	-	-	-	-	-	-
Angiospermae	Angiospermopsida	Caryophyllales	Amaranthaceae	Salsola arbuscula	-	-	-	-	-	-	-	-	-	-	-	-	0.0797546	-	-	-	-	-	-	-	-	-	0.00892857	0.00571429	-	-	-	-	-	-	-	-	0.0368421	-	-	0.103896	-	-	-	-	-	-	0.0358744	0.029703	-
Angiospermae	Angiospermopsida	Caryophyllales	Amaranthaceae	Salsola collina	-	-	-	-	-	-	-	-	-	-	-	-	-	-	-	-	-	-	-	-	-	-	-	-	-	-	-	-	-	-	0.0465116	-	-	-	0.0103093	-	-	0.0319635	-	-	-	-	-	-	-
Angiospermae	Angiospermopsida	Caryophyllales	Amaranthaceae	Salsola laricifolia	-	-	-	-	-	-	-	-	-	-	-	-	-	-	-	-	-	-	-	-	-	-	-	-	0.0033557	-	-	-	-	-	-	-	-	-	-	-	-	-	-	-	-	-	-	-	-
Angiospermae	Angiospermopsida	Caryophyllales	Amaranthaceae	Salsola passerina	-	0.516484	-	-	0.0173913	-	-	-	-	-	-	0.236364	-	-	-	-	-	-	-	-	-	0.011236	0.214286	0.537143	-	-	-	0.0482759	-	0.0153846	0.0232558	-	-	-	-	-	0.0588235	-	0.0684932	0.0597015	-	-	-	-	0.125
Angiospermae	Angiospermopsida	Caryophyllales	Amaranthaceae	Salsola ruthenica	-	-	-	-	-	-	-	-	-	-	-	-	-	0.0178571	-	-	-	-	-	-	-	-	-	-	-	-	-	-	0.00337838	-	-	-	-	-	-	0.012987	0.0392157	-	-	-	-	-	0.0672646	-	-
Angiospermae	Angiospermopsida	Zygophyllales	Zygophyllaceae	Sarcozygium kaschgaricum	-	-	-	-	-	-	-	-	-	-	-	-	-	-	-	-	-	-	-	-	-	-	-	-	-	-	-	-	-	-	-	-	-	-	-	-	-	-	-	-	-	-	-	-	-
Angiospermae	Angiospermopsida	Zygophyllales	Zygophyllaceae	Sarcozygium xanthoxylum	-	-	-	0.0584416	0.208696	-	-	-	0.0909091	-	-	-	0.0490798	-	-	0.055	-	0.04	-	0.0714286	0.0564516	0.0898876	0.00892857	-	0.0771812	-	-	0.137931	0.0844595	0.169231	-	0.0316456	0.0421053	0.0795455	-	0.012987	0.0196078	0.00456621	-	-	-	0.209677	-	0.356436	0.0128205
Angiospermae	Angiospermopsida	Asterales	Asteraceae	Scorzonera divaricata	-	-	-	0.00649351	-	-	-	-	-	-	-	-	-	-	-	-	-	-	-	-	-	-	-	-	-	-	-	-	-	-	-	-	-	-	-	-	-	-	-	-	-	-	-	-	-
Angiospermae	Angiospermopsida	Asterales	Asteraceae	Scorzonera pseudodivaricata	-	-	-	-	-	-	-	-	-	-	-	-	-	-	-	-	-	-	-	-	-	-	-	-	-	-	-	-	-	-	-	-	-	-	-	-	-	-	-	-	-	-	-	-	-
Angiospermae	Angiospermopsida	Asterales	Asteraceae	Seriphidium borotalense	-	-	-	-	-	-	-	-	-	-	-	-	-	-	-	-	-	-	-	-	-	-	-	-	-	-	-	-	-	-	-	-	-	-	-	-	-	-	-	-	-	-	-	-	-
Angiospermae	Angiospermopsida	Fabales	Fabaceae	Sophora alopecuroides	-	-	-	-	-	-	-	-	-	-	-	-	-	-	-	-	-	-	-	-	-	-	-	-	-	-	-	-	-	-	-	-	-	-	-	-	-	-	-	-	-	-	-	-	-
Angiospermae	Angiospermopsida	Apiales	Apiaceae	Sphallerocarpus gracilis	-	-	-	-	-	-	-	-	-	-	-	-	-	-	-	-	-	-	-	-	-	-	0.00892857	-	-	-	-	-	-	-	-	-	-	-	-	-	-	-	-	-	-	-	-	-	-
Angiospermae	Angiospermopsida	Poales	Poaceae	Stipa breviflora	-	-	-	-	-	-	-	-	-	-	-	-	-	-	-	-	-	-	-	-	-	-	-	-	0.174497	-	-	-	-	-	0.130233	-	-	-	-	-	-	-	-	-	-	-	-	-	-
Angiospermae	Angiospermopsida	Poales	Poaceae	Stipa glareosa	-	-	0.203252	-	-	-	-	-	-	-	0.0232558	-	-	0.0535714	-	0.115	-	-	-	-	0.016129	0.011236	0.00892857	0.0628571	-	0.0348837	-	-	-	0.0461538	-	0.107595	0.226316	0.153409	-	0.012987	-	-	-	-	-	-	0.0134529	0.158416	0.0224359
Angiospermae	Angiospermopsida	Poales	Poaceae	Stipa tianschanica	-	-	-	-	-	-	-	-	-	-	-	-	-	-	-	-	-	-	-	-	-	-	-	-	-	-	-	-	-	-	-	-	-	-	-	-	-	-	-	-	-	-	-	-	-
Angiospermae	Angiospermopsida	Caryophyllales	Amaranthaceae	Suaeda microphylla	-	-	-	-	-	-	-	-	-	-	-	-	-	-	-	-	-	-	-	-	-	-	-	-	-	-	-	-	-	-	-	-	-	-	-	-	-	-	-	-	-	-	-	-	-
Angiospermae	Angiospermopsida	Caryophyllales	Amaranthaceae	Sympegma regelii	-	-	-	-	0.00869565	-	-	-	-	-	-	-	-	-	-	0.005	0.0222222	-	-	-	-	-	-	-	-	-	-	0.0103448	-	0.00384615	0.027907	-	-	-	-	-	0.0392157	-	-	-	-	-	-	-	-
Angiospermae	Angiospermopsida	Caryophyllales	Tamaricaceae	Tamarix ramosissima	-	-	-	-	-	-	-	-	-	-	-	-	-	-	-	-	-	-	-	-	-	-	-	-	-	-	-	-	-	-	-	-	-	-	-	-	-	-	-	-	-	-	-	-	-
Angiospermae	Angiospermopsida	Caryophyllales	Tamaricaceae	Tamarix sachuensis	-	-	-	-	-	-	-	-	-	-	-	-	-	-	-	-	-	-	-	-	-	-	-	-	-	-	-	-	-	-	-	-	-	-	-	-	-	-	-	-	-	-	-	-	-
Angiospermae	Angiospermopsida	Zygophyllales	Zygophyllaceae	Zygophyllum fabagoides	-	-	-	-	-	-	-	-	-	-	-	-	-	-	-	-	-	-	-	-	-	-	-	-	-	-	-	-	-	-	-	-	-	-	-	-	-	-	-	-	-	-	-	-	-
Angiospermae	Angiospermopsida	Zygophyllales	Zygophyllaceae	Zygophyllum gobicum	-	-	-	-	-	-	-	-	-	-	-	-	-	-	-	-	-	-	-	-	-	-	-	-	-	-	-	-	-	-	-	-	-	-	-	-	-	-	-	-	-	-	-	-	-
Angiospermae	Angiospermopsida	Zygophyllales	Zygophyllaceae	Zygophyllum mucronatum	-	-	0.00813008	-	0.00869565	-	-	-	-	-	-	-	-	-	-	-	-	-	-	-	-	0.0224719	-	0.00571429	-	0.0155039	-	0.0103448	-	0.0192308	0.0465116	-	-	-	-	-	-	-	-	-	-	-	-	-	-
Angiospermae	Angiospermopsida	Zygophyllales	Zygophyllaceae	Zygophyllum pterocarpum	-	-	-	-	-	-	-	-	-	-	-	-	-	-	-	-	-	-	-	-	-	-	-	-	-	-	-	-	-	-	-	-	-	-	0.0515464	-	-	-	-	-	-	-	-	-	-
[truncated: 99 more columns]

## Sheet: Table S6
Alpha matrix type	Ecological factors	t	df	pi	cor
berger.parker	Altitude	-2.8955	143	0.004385	-0.236115
buzas.gibson	Altitude	2.3235	143	0.02157	0.19138
chao1	Altitude	1.3863	143	0.1678	0.115558
dominance	Altitude	2.5551	143	0.01167	0.20965
equitability	Altitude	2.4658	143	0.01486	0.202631
jost	Altitude	2.1655	143	0.03202	0.178794
richness	Altitude	1.3863	143	0.1678	0.115558
shannon.e	Altitude	2.5984	143	0.01035	0.213044
simpson	Altitude	-2.5543	143	0.01169	-0.209591
berger.parker	Annual.Precipitation	0.34675	143	0.7293	0.0290863
buzas.gibson	Annual.Precipitation	-1.0199	143	0.3095	-0.0852776
chao1	Annual.Precipitation	-1.1766	143	0.2413	-0.0982618
dominance	Annual.Precipitation	-0.24213	143	0.809	-0.0203151
equitability	Annual.Precipitation	-0.63239	143	0.5281	-0.0529943
jost	Annual.Precipitation	-1.0275	143	0.3059	-0.085907
richness	Annual.Precipitation	-1.1766	143	0.2413	-0.0982618
shannon.e	Annual.Precipitation	-0.59989	143	0.5495	-0.0502784
simpson	Annual.Precipitation	0.24162	143	0.8094	0.0202719
berger.parker	Density of Population	2.3699	143	0.01914	0.19506
buzas.gibson	Density of Population	-3.4731	143	0.0006823	-0.279812
chao1	Density of Population	-3.7171	143	0.0002891	-0.297783
dominance	Density of Population	-1.8201	143	0.07085	-0.150989
equitability	Density of Population	-0.90306	143	0.368	-0.0755661
jost	Density of Population	-3.4101	143	0.0008458	-0.275123
richness	Density of Population	-3.7171	143	0.0002891	-0.297783
shannon.e	Density of Population	-3.1528	143	0.001973	-0.255779
simpson	Density of Population	1.8198	143	0.07089	0.150966
berger.parker	Drought Index	-1.9521	143	0.05289	-0.161666
buzas.gibson	Drought Index	2.0858	143	0.03879	0.172413
chao1	Drought Index	2.8117	143	0.005625	0.229647
dominance	Drought Index	1.7457	143	0.08302	0.144951
equitability	Drought Index	1.1216	143	0.2639	0.0937091
jost	Drought Index	1.8195	143	0.07094	0.150941
richness	Drought Index	2.8117	143	0.005625	0.229647
shannon.e	Drought Index	2.2025	143	0.02924	0.181755
simpson	Drought Index	-1.7445	143	0.08324	-0.144847
berger.parker	Evaporation of the year	-1.8241	143	0.07023	-0.151316
buzas.gibson	Evaporation of the year	3.7572	143	0.0002501	0.300706
chao1	Evaporation of the year	4.7936	143	4.085e-06	0.373206
dominance	Evaporation of the year	1.7206	143	0.0875	0.142908
equitability	Evaporation of the year	0.43069	143	0.6673	0.0361192
jost	Evaporation of the year	3.5386	143	0.000544	0.28467
richness	Evaporation of the year	4.7936	143	4.085e-06	0.373206
shannon.e	Evaporation of the year	3.3929	143	0.0008962	0.273845
simpson	Evaporation of the year	-1.7196	143	0.08769	-0.142824
berger.parker	Frost Free Period	2.6145	143	0.009899	0.21431
buzas.gibson	Frost Free Period	-3.2815	143	0.001299	-0.265496
chao1	Frost Free Period	-3.3109	143	0.001179	-0.267705
dominance	Frost Free Period	-2.4439	143	0.01576	-0.200907
equitability	Frost Free Period	-1.7303	143	0.08575	-0.143696
jost	Frost Free Period	-3.2189	143	0.001595	-0.260779
richness	Frost Free Period	-3.3109	143	0.001179	-0.267705
shannon.e	Frost Free Period	-3.3174	143	0.001154	-0.26819
simpson	Frost Free Period	2.4436	143	0.01577	0.20088
berger.parker	Isothermality	-1.8037	143	0.0734	-0.149656
buzas.gibson	Isothermality	1.4588	143	0.1468	0.121514
chao1	Isothermality	0.42687	143	0.6701	0.0357996
dominance	Isothermality	1.7711	143	0.07869	0.14701
equitability	Isothermality	2.3005	143	0.02288	0.189552
jost	Isothermality	1.5123	143	0.1327	0.125898
richness	Isothermality	0.42687	143	0.6701	0.0357996
shannon.e	Isothermality	1.508	143	0.1338	0.125551
simpson	Isothermality	-1.771	143	0.0787	-0.147007
berger.parker	Latitude	-1.137	143	0.2575	-0.0949825
buzas.gibson	Latitude	1.769	143	0.07905	0.146838
chao1	Latitude	2.5266	143	0.01262	0.207413
dominance	Latitude	0.86939	143	0.3861	0.0727639
equitability	Latitude	0.37988	143	0.7046	0.031863
jost	Latitude	1.6451	143	0.1022	0.136756
richness	Latitude	2.5266	143	0.01262	0.207413
shannon.e	Latitude	1.5084	143	0.1337	0.125584
simpson	Latitude	-0.86804	143	0.3868	-0.0726515
berger.parker	Longitude	-1.9195	143	0.05693	-0.159027
buzas.gibson	Longitude	3.715	143	0.0002913	0.297631
chao1	Longitude	4.1519	143	5.66e-05	0.329022
dominance	Longitude	1.6628	143	0.09856	0.1382
equitability	Longitude	0.7384	143	0.4615	0.0618464
jost	Longitude	3.596	143	0.0004451	0.288902
richness	Longitude	4.1519	143	5.66e-05	0.329022
shannon.e	Longitude	3.3611	143	0.0009974	0.271469
simpson	Longitude	-1.6627	143	0.09857	-0.138195
berger.parker	Max.Temperature.of.Warmest.Month	3.293	143	0.001251	0.266357
buzas.gibson	Max.Temperature.of.Warmest.Month	-3.2419	143	0.00148	-0.262515
chao1	Max.Temperature.of.Warmest.Month	-2.8833	143	0.004548	-0.235175
dominance	Max.Temperature.of.Warmest.Month	-2.8487	143	0.005043	-0.232503
equitability	Max.Temperature.of.Warmest.Month	-2.2319	143	0.02719	-0.184093
jost	Max.Temperature.of.Warmest.Month	-3.0128	143	0.003066	-0.245114
richness	Max.Temperature.of.Warmest.Month	-2.8833	143	0.004548	-0.235175
shannon.e	Max.Temperature.of.Warmest.Month	-3.6952	143	0.0003129	-0.296179
simpson	Max.Temperature.of.Warmest.Month	2.8473	143	0.005064	0.232398
berger.parker	Mean temperature of the year	0.9518	143	0.3428	0.0796196
buzas.gibson	Mean temperature of the year	-1.6225	143	0.1069	-0.134916
chao1	Mean temperature of the year	-1.4856	143	0.1396	-0.123712
dominance	Mean temperature of the year	-0.88739	143	0.3764	-0.0742625
equitability	Mean temperature of the year	-0.49903	143	0.6185	-0.0418407
jost	Mean temperature of the year	-1.6575	143	0.09964	-0.137764
richness	Mean temperature of the year	-1.4856	143	0.1396	-0.123712
shannon.e	Mean temperature of the year	-1.4793	143	0.1413	-0.123195
simpson	Mean temperature of the year	0.88809	143	0.376	0.0743209
berger.parker	Mean.Diurnal.Range	-0.98453	143	0.3265	-0.0823397
buzas.gibson	Mean.Diurnal.Range	1.1077	143	0.2699	0.0925553
chao1	Mean.Diurnal.Range	0.62356	143	0.5339	0.0522569
dominance	Mean.Diurnal.Range	1.0894	143	0.2778	0.091038
equitability	Mean.Diurnal.Range	1.4312	143	0.1546	0.119243
jost	Mean.Diurnal.Range	1.2165	143	0.2258	0.101556
richness	Mean.Diurnal.Range	0.62356	143	0.5339	0.0522569
shannon.e	Mean.Diurnal.Range	0.79409	143	0.4285	0.0664912
simpson	Mean.Diurnal.Range	-1.0892	143	0.2779	-0.0910247
berger.parker	Mean.Temperature.of.Coldest.Quarter	3.8994	143	0.0001482	0.311003
buzas.gibson	Mean.Temperature.of.Coldest.Quarter	-5.3702	143	3.135e-07	-0.410865
chao1	Mean.Temperature.of.Coldest.Quarter	-5.7863	143	4.414e-08	-0.436804
dominance	Mean.Temperature.of.Coldest.Quarter	-3.3904	143	0.0009038	-0.273658
equitability	Mean.Temperature.of.Coldest.Quarter	-2.2013	143	0.02933	-0.181654
jost	Mean.Temperature.of.Coldest.Quarter	-5.034	143	1.432e-06	-0.389145
richness	Mean.Temperature.of.Coldest.Quarter	-5.7863	143	4.414e-08	-0.436804
shannon.e	Mean.Temperature.of.Coldest.Quarter	-5.1389	143	8.977e-07	-0.395992
simpson	Mean.Temperature.of.Coldest.Quarter	3.3885	143	0.0009096	0.273517
berger.parker	Mean.Temperature.of.Driest.Quarter	2.1159	143	0.0361	0.174825
buzas.gibson	Mean.Temperature.of.Driest.Quarter	-2.8961	143	0.004376	-0.236164
chao1	Mean.Temperature.of.Driest.Quarter	-3.4018	143	0.00087	-0.274503
dominance	Mean.Temperature.of.Driest.Quarter	-1.9282	143	0.05582	-0.159737
equitability	Mean.Temperature.of.Driest.Quarter	-0.76536	143	0.4453	-0.0640952
jost	Mean.Temperature.of.Driest.Quarter	-2.7277	143	0.007183	-0.223134
richness	Mean.Temperature.of.Driest.Quarter	-3.4018	143	0.00087	-0.274503
shannon.e	Mean.Temperature.of.Driest.Quarter	-2.9733	143	0.003463	-0.24209
simpson	Mean.Temperature.of.Driest.Quarter	1.9281	143	0.05584	0.159726
berger.parker	Mean.Temperature.of.Warmest.Quarter	3.9588	143	0.0001186	0.315271
buzas.gibson	Mean.Temperature.of.Warmest.Quarter	-4.0803	143	7.468e-05	-0.32395
chao1	Mean.Temperature.of.Warmest.Quarter	-3.3804	143	0.000935	-0.272907
dominance	Mean.Temperature.of.Warmest.Quarter	-3.4155	143	0.0008305	-0.275525
equitability	Mean.Temperature.of.Warmest.Quarter	-2.9235	143	0.00403	-0.238267
jost	Mean.Temperature.of.Warmest.Quarter	-3.862	143	0.0001703	-0.308306
richness	Mean.Temperature.of.Warmest.Quarter	-3.3804	143	0.000935	-0.272907
shannon.e	Mean.Temperature.of.Warmest.Quarter	-4.4209	143	1.94e-05	-0.347826
simpson	Mean.Temperature.of.Warmest.Quarter	3.414	143	0.0008345	0.275419
berger.parker	Mean.Temperature.of.Wettest.Quarter	3.9516	143	0.0001219	0.314756
buzas.gibson	Mean.Temperature.of.Wettest.Quarter	-3.7206	143	0.0002856	-0.298033
chao1	Mean.Temperature.of.Wettest.Quarter	-3.0239	143	0.002962	-0.245965
dominance	Mean.Temperature.of.Wettest.Quarter	-3.493	143	0.0006371	-0.281291
equitability	Mean.Temperature.of.Wettest.Quarter	-2.9992	143	0.003198	-0.244072
jost	Mean.Temperature.of.Wettest.Quarter	-3.5681	143	0.0004909	-0.286844
richness	Mean.Temperature.of.Wettest.Quarter	-3.0239	143	0.002962	-0.245965
shannon.e	Mean.Temperature.of.Wettest.Quarter	-4.1658	143	5.362e-05	-0.330002
simpson	Mean.Temperature.of.Wettest.Quarter	3.492	143	0.0006393	0.281218
berger.parker	Min.Temperature.of.Coldest.Month	3.5046	143	0.0006122	0.282149
buzas.gibson	Min.Temperature.of.Coldest.Month	-4.4928	143	1.446e-05	-0.352786
chao1	Min.Temperature.of.Coldest.Month	-4.9157	143	2.409e-06	-0.381342
dominance	Min.Temperature.of.Coldest.Month	-3.1954	143	0.001721	-0.258998
equitability	Min.Temperature.of.Coldest.Month	-2.1553	143	0.03283	-0.177979
jost	Min.Temperature.of.Coldest.Month	-4.3202	143	2.912e-05	-0.340837
richness	Min.Temperature.of.Coldest.Month	-4.9157	143	2.409e-06	-0.381342
shannon.e	Min.Temperature.of.Coldest.Month	-4.2223	143	4.296e-05	-0.333981
simpson	Min.Temperature.of.Coldest.Month	3.1932	143	0.001733	0.258834
berger.parker	Prec 01	0.26654	143	0.7902	0.0223617
buzas.gibson	Prec 01	-1.6031	143	0.1111	-0.133332
chao1	Prec 01	-2.4607	143	0.01507	-0.202229
dominance	Prec 01	-0.20838	143	0.8352	-0.0174845
equitability	Prec 01	0.38132	143	0.7035	0.0319832
jost	Prec 01	-1.4957	143	0.1369	-0.124541
richness	Prec 01	-2.4607	143	0.01507	-0.202229
shannon.e	Prec 01	-1.2398	143	0.2171	-0.103487
simpson	Prec 01	0.20907	143	0.8347	0.0175416
berger.parker	Prec 02	1.6156	143	0.1084	0.134349
buzas.gibson	Prec 02	-3.7845	143	0.0002264	-0.302693
chao1	Prec 02	-4.4305	143	1.866e-05	-0.348489
dominance	Prec 02	-1.339	143	0.1827	-0.111664
equitability	Prec 02	-0.79924	143	0.4255	-0.0669208
jost	Prec 02	-3.6661	143	0.0003472	-0.294051
richness	Prec 02	-4.4305	143	1.866e-05	-0.348489
shannon.e	Prec 02	-3.1981	143	0.001706	-0.25921
simpson	Prec 02	1.3403	143	0.1823	0.111768
berger.parker	Prec 03	0.36586	143	0.715	0.0306874
buzas.gibson	Prec 03	-2.3508	143	0.02011	-0.193544
chao1	Prec 03	-3.001	143	0.00318	-0.244211
dominance	Prec 03	-0.16873	143	0.8662	-0.0141581
equitability	Prec 03	-0.083087	143	0.9339	-0.00697233
jost	Prec 03	-2.2413	143	0.02656	-0.184846
richness	Prec 03	-3.001	143	0.00318	-0.244211
shannon.e	Prec 03	-1.7287	143	0.08604	-0.143564
simpson	Prec 03	0.16895	143	0.8661	0.0141769
berger.parker	Prec 04	0.64249	143	0.5216	0.053838
buzas.gibson	Prec 04	-1.6161	143	0.1083	-0.134386
chao1	Prec 04	-2.0459	143	0.04261	-0.169212
dominance	Prec 04	-0.50392	143	0.6151	-0.0422506
equitability	Prec 04	-0.64879	143	0.5175	-0.0543647
jost	Prec 04	-1.6488	143	0.1014	-0.137057
richness	Prec 04	-2.0459	143	0.04261	-0.169212
shannon.e	Prec 04	-1.2261	143	0.2222	-0.102354
simpson	Prec 04	0.50492	143	0.6144	0.0423337
berger.parker	Prec 05	0.93386	143	0.352	0.0781279
buzas.gibson	Prec 05	-3.0882	143	0.002423	-0.250868
chao1	Prec 05	-3.3425	143	0.001062	-0.27007
dominance	Prec 05	-0.72663	143	0.4687	-0.0608642
equitability	Prec 05	-0.78855	143	0.4317	-0.0660291
jost	Prec 05	-3.0233	143	0.002968	-0.245916
richness	Prec 05	-3.3425	143	0.001062	-0.27007
shannon.e	Prec 05	-2.2258	143	0.02761	-0.183607
simpson	Prec 05	0.7255	143	0.4693	0.0607703
berger.parker	Prec 06	-0.27903	143	0.7806	-0.0234097
buzas.gibson	Prec 06	-0.79329	143	0.4289	-0.0664241
chao1	Prec 06	-0.58429	143	0.5599	-0.048974
dominance	Prec 06	0.33871	143	0.7353	0.0284123
equitability	Prec 06	-0.13037	143	0.8965	-0.0109398
jost	Prec 06	-0.90379	143	0.3676	-0.075627
richness	Prec 06	-0.58429	143	0.5599	-0.048974
shannon.e	Prec 06	-0.069148	143	0.945	-0.00580265
simpson	Prec 06	-0.33918	143	0.735	-0.0284518
berger.parker	Prec 07	0.016161	143	0.9871	0.00135623
buzas.gibson	Prec 07	0.12369	143	0.9017	0.0103793
chao1	Prec 07	0.16269	143	0.871	0.0136515
dominance	Prec 07	0.0089359	143	0.9929	0.000749884
equitability	Prec 07	-0.59959	143	0.5497	-0.050253
jost	Prec 07	0.040821	143	0.9675	0.00342559
richness	Prec 07	0.16269	143	0.871	0.0136515
shannon.e	Prec 07	0.29808	143	0.7661	0.0250069
simpson	Prec 07	-0.0094782	143	0.9925	-0.000795397
berger.parker	Prec 08	0.56105	143	0.5756	0.0470301
buzas.gibson	Prec 08	-0.43663	143	0.663	-0.0366167
chao1	Prec 08	-0.60464	143	0.5464	-0.0506749
dominance	Prec 08	-0.45927	143	0.6467	-0.0385124
equitability	Prec 08	-0.81592	143	0.4159	-0.0683103
jost	Prec 08	-0.43625	143	0.6633	-0.0365851
richness	Prec 08	-0.60464	143	0.5464	-0.0506749
shannon.e	Prec 08	-0.32517	143	0.7455	-0.0272778
simpson	Prec 08	0.45843	143	0.6473	0.0384418
berger.parker	Prec 09	0.069369	143	0.9448	0.00582118
buzas.gibson	Prec 09	-0.66447	143	0.5075	-0.0556744
chao1	Prec 09	-0.65854	143	0.5113	-0.0551792
dominance	Prec 09	-0.007806	143	0.9938	-0.000655064
equitability	Prec 09	-0.4534	143	0.6509	-0.0380214
jost	Prec 09	-0.63996	143	0.5232	-0.0536268
richness	Prec 09	-0.65854	143	0.5113	-0.0551792
shannon.e	Prec 09	-0.21389	143	0.8309	-0.0179462
simpson	Prec 09	0.0065948	143	0.9947	0.000553423
berger.parker	Prec 10	0.66357	143	0.508	0.0555992
buzas.gibson	Prec 10	-0.95512	143	0.3411	-0.0798958
chao1	Prec 10	-1.1737	143	0.2425	-0.0980191
dominance	Prec 10	-0.52629	143	0.5995	-0.0441223
equitability	Prec 10	-0.92445	143	0.3568	-0.0773459
jost	Prec 10	-0.87531	143	0.3829	-0.0732566
richness	Prec 10	-1.1737	143	0.2425	-0.0980191
shannon.e	Prec 10	-0.78568	143	0.4334	-0.0657901
simpson	Prec 10	0.52611	143	0.5996	0.0441069
berger.parker	Prec 11	-0.1066	143	0.9153	-0.00894566
buzas.gibson	Prec 11	-0.98804	143	0.3248	-0.0826306
chao1	Prec 11	-1.1888	143	0.2365	-0.0992654
dominance	Prec 11	0.17817	143	0.8588	0.0149497
equitability	Prec 11	-0.22043	143	0.8259	-0.018495
jost	Prec 11	-0.92632	143	0.3559	-0.0775012
richness	Prec 11	-1.1888	143	0.2365	-0.0992654
shannon.e	Prec 11	-0.51199	143	0.6095	-0.0429254
simpson	Prec 11	-0.17678	143	0.8599	-0.0148336
berger.parker	Prec 12	-0.98778	143	0.3249	-0.0826092
buzas.gibson	Prec 12	0.11294	143	0.9102	0.00947719
chao1	Prec 12	-0.51342	143	0.6085	-0.0430454
dominance	Prec 12	0.80433	143	0.4225	0.0673449
equitability	Prec 12	1.0179	143	0.3104	0.0851119
jost	Prec 12	0.18732	143	0.8517	0.0157173
richness	Prec 12	-0.51342	143	0.6085	-0.0430454
shannon.e	Prec 12	0.25801	143	0.7968	0.0216469
simpson	Prec 12	-0.80253	143	0.4236	-0.067195
berger.parker	Precipitation.of.Coldest.Quarter	0.32194	143	0.748	0.0270065
buzas.gibson	Precipitation.of.Coldest.Quarter	-1.8877	143	0.06111	-0.156458
chao1	Precipitation.of.Coldest.Quarter	-2.6625	143	0.00865	-0.218058
dominance	Precipitation.of.Coldest.Quarter	-0.26839	143	0.7888	-0.022517
equitability	Precipitation.of.Coldest.Quarter	0.22321	143	0.8237	0.0187283
jost	Precipitation.of.Coldest.Quarter	-1.7802	143	0.07719	-0.147748
richness	Precipitation.of.Coldest.Quarter	-2.6625	143	0.00865	-0.218058
shannon.e	Precipitation.of.Coldest.Quarter	-1.5018	143	0.1354	-0.12504
simpson	Precipitation.of.Coldest.Quarter	0.26975	143	0.7877	0.0226313
berger.parker	Precipitation.of.Driest.Month	0.21768	143	0.828	0.0182642
buzas.gibson	Precipitation.of.Driest.Month	-1.2645	143	0.2081	-0.105519
chao1	Precipitation.of.Driest.Month	-1.8107	143	0.07229	-0.15023
dominance	Precipitation.of.Driest.Month	-0.24248	143	0.8088	-0.0203445
equitability	Precipitation.of.Driest.Month	0.012173	143	0.9903	0.00102157
jost	Precipitation.of.Driest.Month	-1.1594	143	0.2482	-0.0968376
richness	Precipitation.of.Driest.Month	-1.8107	143	0.07229	-0.15023
shannon.e	Precipitation.of.Driest.Month	-1.126	143	0.2621	-0.0940734
simpson	Precipitation.of.Driest.Month	0.24438	143	0.8073	0.0205033
berger.parker	Precipitation.of.Driest.Quarter	-0.027731	143	0.9779	-0.00232715
buzas.gibson	Precipitation.of.Driest.Quarter	-1.4564	143	0.1475	-0.121316
chao1	Precipitation.of.Driest.Quarter	-2.1027	143	0.03726	-0.173768
dominance	Precipitation.of.Driest.Quarter	0.050297	143	0.96	0.00422081
equitability	Precipitation.of.Driest.Quarter	0.33605	143	0.7373	0.0281892
jost	Precipitation.of.Driest.Quarter	-1.3786	143	0.1702	-0.114924
richness	Precipitation.of.Driest.Quarter	-2.1027	143	0.03726	-0.173768
shannon.e	Precipitation.of.Driest.Quarter	-1.0242	143	0.3075	-0.0856301
simpson	Precipitation.of.Driest.Quarter	-0.048742	143	0.9612	-0.00409032
berger.parker	Precipitation.of.Warmest.Quarter	0.2082	143	0.8354	0.017469
buzas.gibson	Precipitation.of.Warmest.Quarter	-0.34969	143	0.7271	-0.0293327
chao1	Precipitation.of.Warmest.Quarter	-0.36631	143	0.7147	-0.0307256
dominance	Precipitation.of.Warmest.Quarter	-0.13627	143	0.8918	-0.0114352
equitability	Precipitation.of.Warmest.Quarter	-0.64288	143	0.5213	-0.0538712
jost	Precipitation.of.Warmest.Quarter	-0.40618	143	0.6852	-0.034066
richness	Precipitation.of.Warmest.Quarter	-0.36631	143	0.7147	-0.0307256
shannon.e	Precipitation.of.Warmest.Quarter	-0.061301	143	0.9512	-0.00514418
simpson	Precipitation.of.Warmest.Quarter	0.13556	143	0.8924	0.0113753
berger.parker	Precipitation.of.Wettest.Month	0.22766	143	0.8202	0.0191016
buzas.gibson	Precipitation.of.Wettest.Month	-0.21038	143	0.8337	-0.0176518
chao1	Precipitation.of.Wettest.Month	-0.22288	143	0.824	-0.0187001
dominance	Precipitation.of.Wettest.Month	-0.12745	143	0.8988	-0.0106949
equitability	Precipitation.of.Wettest.Month	-0.67097	143	0.5033	-0.0562179
jost	Precipitation.of.Wettest.Month	-0.2497	143	0.8032	-0.02095
richness	Precipitation.of.Wettest.Month	-0.22288	143	0.824	-0.0187001
shannon.e	Precipitation.of.Wettest.Month	0.0075181	143	0.994	0.000630903
simpson	Precipitation.of.Wettest.Month	0.12692	143	0.8992	0.0106503
berger.parker	Precipitation.of.Wettest.Quarter	0.17521	143	0.8612	0.0147015
buzas.gibson	Precipitation.of.Wettest.Quarter	-0.34003	143	0.7343	-0.0285233
chao1	Precipitation.of.Wettest.Quarter	-0.34502	143	0.7306	-0.028941
dominance	Precipitation.of.Wettest.Quarter	-0.09906	143	0.9212	-0.00831266
equitability	Precipitation.of.Wettest.Quarter	-0.62036	143	0.536	-0.0519888
jost	Precipitation.of.Wettest.Quarter	-0.39255	143	0.6952	-0.0329245
richness	Precipitation.of.Wettest.Quarter	-0.34502	143	0.7306	-0.028941
shannon.e	Precipitation.of.Wettest.Quarter	-0.040791	143	0.9675	-0.00342304
simpson	Precipitation.of.Wettest.Quarter	0.098337	143	0.9218	0.00825201
berger.parker	Precipitation.Seasonality	-0.26387	143	0.7923	-0.0221379
buzas.gibson	Precipitation.Seasonality	2.3417	143	0.02058	0.192826
chao1	Precipitation.Seasonality	2.8227	143	0.005446	0.230499
dominance	Precipitation.Seasonality	0.18263	143	0.8554	0.0153238
equitability	Precipitation.Seasonality	-0.37521	143	0.7081	-0.0314711
jost	Precipitation.Seasonality	2.2117	143	0.02859	0.182482
richness	Precipitation.Seasonality	2.8227	143	0.005446	0.230499
shannon.e	Precipitation.Seasonality	1.8612	143	0.06478	0.15432
simpson	Precipitation.Seasonality	-0.18432	143	0.854	-0.0154662
berger.parker	Surface Species Number	-2.3722	143	0.01902	-0.195241
buzas.gibson	Surface Species Number	2.0993	143	0.03756	0.173494
chao1	Surface Species Number	1.2603	143	0.2096	0.105179
dominance	Surface Species Number	2.0556	143	0.04165	0.169992
equitability	Surface Species Number	1.6389	143	0.1035	0.136248
jost	Surface Species Number	2.0988	143	0.03761	0.173457
richness	Surface Species Number	1.2603	143	0.2096	0.105179
shannon.e	Surface Species Number	2.1862	143	0.03044	0.18045
simpson	Surface Species Number	-2.056	143	0.04161	-0.170026
berger.parker	Temperature.Annual.Range	0.59938	143	0.5499	0.0502355
buzas.gibson	Temperature.Annual.Range	-0.022564	143	0.982	-0.00189351
chao1	Temperature.Annual.Range	0.47613	143	0.6347	0.0399238
dominance	Temperature.Annual.Range	-0.42627	143	0.6706	-0.035749
equitability	Temperature.Annual.Range	-0.54365	143	0.5875	-0.0455746
jost	Temperature.Annual.Range	0.06579	143	0.9476	0.00552091
richness	Temperature.Annual.Range	0.47613	143	0.6347	0.0399238
shannon.e	Temperature.Annual.Range	-0.51238	143	0.6092	-0.0429585
simpson	Temperature.Annual.Range	0.42644	143	0.6704	0.0357635
berger.parker	Temperature.Seasonality	1.0542	143	0.2936	0.0881236
buzas.gibson	Temperature.Seasonality	-0.15445	143	0.8775	-0.0129598
chao1	Temperature.Seasonality	0.80589	143	0.4217	0.0674745
dominance	Temperature.Seasonality	-0.9258	143	0.3561	-0.0774577
equitability	Temperature.Seasonality	-1.3675	143	0.1736	-0.114013
jost	Temperature.Seasonality	-0.16761	143	0.8671	-0.0140645
richness	Temperature.Seasonality	0.80589	143	0.4217	0.0674745
shannon.e	Temperature.Seasonality	-0.63805	143	0.5245	-0.0534674
simpson	Temperature.Seasonality	0.92584	143	0.3561	0.0774611
berger.parker	Tmean 01	3.7876	143	0.0002239	0.302917
buzas.gibson	Tmean 01	-5.7042	143	6.543e-08	-0.431768
chao1	Tmean 01	-6.192	143	6.034e-09	-0.461086
dominance	Tmean 01	-3.3004	143	0.001221	-0.266916
equitability	Tmean 01	-2.0134	143	0.04597	-0.166597
jost	Tmean 01	-5.3831	143	2.955e-07	-0.411682
richness	Tmean 01	-6.192	143	6.034e-09	-0.461086
shannon.e	Tmean 01	-5.5395	143	1.427e-07	-0.421544
simpson	Tmean 01	3.2998	143	0.001223	0.26687
berger.parker	Tmean 02	3.948	143	0.0001236	0.314495
buzas.gibson	Tmean 02	-5.8192	143	3.767e-08	-0.43881
chao1	Tmean 02	-6.048	143	1.233e-08	-0.452585
dominance	Tmean 02	-3.3266	143	0.001119	-0.268883
equitability	Tmean 02	-2.1191	143	0.03582	-0.175087
jost	Tmean 02	-5.5513	143	1.35e-07	-0.422282
richness	Tmean 02	-6.048	143	1.233e-08	-0.452585
shannon.e	Tmean 02	-5.5508	143	1.353e-07	-0.422252
simpson	Tmean 02	3.3257	143	0.001123	0.268817
berger.parker	Tmean 03	3.8247	143	0.0001955	0.305603
buzas.gibson	Tmean 03	-5.5019	143	1.702e-07	-0.419187
chao1	Tmean 03	-5.5194	143	1.568e-07	-0.420284
dominance	Tmean 03	-3.2317	143	0.00153	-0.261745
equitability	Tmean 03	-2.159	143	0.03253	-0.178276
jost	Tmean 03	-5.2259	143	6.065e-07	-0.401621
richness	Tmean 03	-5.5194	143	1.568e-07	-0.420284
shannon.e	Tmean 03	-5.2054	143	6.653e-07	-0.400301
simpson	Tmean 03	3.2308	143	0.001534	0.261676
berger.parker	Tmean 04	4.0509	143	8.36e-05	0.321859
buzas.gibson	Tmean 04	-5.576	143	1.202e-07	-0.423823
chao1	Tmean 04	-5.3644	143	3.22e-07	-0.410496
dominance	Tmean 04	-3.4538	143	0.0007289	-0.278379
equitability	Tmean 04	-2.4599	143	0.0151	-0.202169
jost	Tmean 04	-5.2812	143	4.716e-07	-0.40518
richness	Tmean 04	-5.3644	143	3.22e-07	-0.410496
shannon.e	Tmean 04	-5.3648	143	3.215e-07	-0.410517
simpson	Tmean 04	3.453	143	0.0007309	0.278319
berger.parker	Tmean 05	3.8233	143	0.0001964	0.305508
buzas.gibson	Tmean 05	-4.4776	143	1.539e-05	-0.351738
chao1	Tmean 05	-4.1303	143	6.157e-05	-0.327493
dominance	Tmean 05	-3.3224	143	0.001135	-0.268563
equitability	Tmean 05	-2.4915	143	0.01387	-0.204655
jost	Tmean 05	-4.2	143	4.691e-05	-0.33241
richness	Tmean 05	-4.1303	143	6.157e-05	-0.327493
shannon.e	Tmean 05	-4.6351	143	8.005e-06	-0.362511
simpson	Tmean 05	3.3215	143	0.001139	0.268496
berger.parker	Tmean 06	3.3408	143	0.001068	0.269943
buzas.gibson	Tmean 06	-3.3494	143	0.001037	-0.27059
chao1	Tmean 06	-2.8457	143	0.005088	-0.232276
dominance	Tmean 06	-2.8697	143	0.004737	-0.234127
equitability	Tmean 06	-2.3881	143	0.01825	-0.1965
jost	Tmean 06	-3.1123	143	0.002245	-0.252704
richness	Tmean 06	-2.8457	143	0.005088	-0.232276
shannon.e	Tmean 06	-3.622	143	0.000406	-0.290817
simpson	Tmean 06	2.8689	143	0.004749	0.234062
berger.parker	Tmean 07	3.1684	143	0.001877	0.256958
buzas.gibson	Tmean 07	-2.9475	143	0.003746	-0.240115
chao1	Tmean 07	-2.3615	143	0.01956	-0.194392
dominance	Tmean 07	-2.8453	143	0.005095	-0.23224
equitability	Tmean 07	-2.4429	143	0.0158	-0.200826
jost	Tmean 07	-2.7255	143	0.007229	-0.222961
richness	Tmean 07	-2.3615	143	0.01956	-0.194392
shannon.e	Tmean 07	-3.3552	143	0.001017	-0.271025
simpson	Tmean 07	2.8444	143	0.005108	0.232171
berger.parker	Tmean 08	3.2282	143	0.001547	0.261483
buzas.gibson	Tmean 08	-3.2146	143	0.001617	-0.260456
chao1	Tmean 08	-2.6328	143	0.009405	-0.215739
dominance	Tmean 08	-2.7476	143	0.006783	-0.224675
equitability	Tmean 08	-2.2295	143	0.02735	-0.183907
jost	Tmean 08	-3.0021	143	0.003169	-0.244298
richness	Tmean 08	-2.6328	143	0.009405	-0.215739
shannon.e	Tmean 08	-3.439	143	0.0007667	-0.277276
simpson	Tmean 08	2.747	143	0.006793	0.224634
berger.parker	Tmean 09	4.5855	143	9.849e-06	0.359136
buzas.gibson	Tmean 09	-5.588	143	1.136e-07	-0.424571
chao1	Tmean 09	-4.9414	143	2.153e-06	-0.383044
dominance	Tmean 09	-3.8195	143	0.0001992	-0.305227
equitability	Tmean 09	-2.9829	143	0.003361	-0.242831
jost	Tmean 09	-5.3479	143	3.475e-07	-0.409442
richness	Tmean 09	-4.9414	143	2.153e-06	-0.383044
shannon.e	Tmean 09	-5.5085	143	1.65e-07	-0.4196
simpson	Tmean 09	3.8185	143	0.0001999	0.30516
berger.parker	Tmean 10	4.8395	143	3.354e-06	0.376272
buzas.gibson	Tmean 10	-6.3259	143	3.079e-09	-0.468884
chao1	Tmean 10	-5.9542	143	1.954e-08	-0.446975
dominance	Tmean 10	-4.0188	143	9.453e-05	-0.319563
equitability	Tmean 10	-3.1025	143	0.002316	-0.251958
jost	Tmean 10	-6.0348	143	1.316e-08	-0.451796
richness	Tmean 10	-5.9542	143	1.954e-08	-0.446975
shannon.e	Tmean 10	-6.1798	143	6.41e-09	-0.460375
simpson	Tmean 10	4.0176	143	9.494e-05	0.319481
berger.parker	Tmean 11	4.8372	143	3.387e-06	0.37612
buzas.gibson	Tmean 11	-6.6205	143	6.831e-10	-0.48566
chao1	Tmean 11	-6.77	143	3.142e-10	-0.493972
dominance	Tmean 11	-4.0473	143	8.479e-05	-0.321596
equitability	Tmean 11	-2.7895	143	0.006004	-0.227929
jost	Tmean 11	-6.2372	143	4.81e-09	-0.463734
richness	Tmean 11	-6.77	143	3.142e-10	-0.493972
shannon.e	Tmean 11	-6.4078	143	2.033e-09	-0.473601
simpson	Tmean 11	4.0455	143	8.535e-05	0.321473
berger.parker	Tmean 12	4.198	143	4.727e-05	0.332274
buzas.gibson	Tmean 12	-6.2723	143	4.034e-09	-0.465775
chao1	Tmean 12	-6.7407	143	3.66e-10	-0.492354
dominance	Tmean 12	-3.4985	143	0.0006252	-0.281696
equitability	Tmean 12	-2.157	143	0.03269	-0.178113
jost	Tmean 12	-5.9711	143	1.799e-08	-0.44799
richness	Tmean 12	-6.7407	143	3.66e-10	-0.492354
shannon.e	Tmean 12	-5.9517	143	1.979e-08	-0.446823
simpson	Tmean 12	3.4975	143	0.0006274	0.281621

## Sheet: Table S7
Factors	Principal Component
	1	2	3
Tmean_04	0.986322	0.0199198	-0.052962
Tmean_10	0.975046	-0.0127784	0.114979
Tmean_03	0.968002	0.157874	-0.014823
Tmean_09	0.953899	-0.214475	0.0723021
Tmean_11	0.934418	0.233144	0.149938
Tmean_02	0.933959	0.238454	0.00577836
Tmean_05	0.928395	-0.315671	0.0391398
Mean_Temperature_of_Warmest_Quarter	0.852212	-0.462246	0.0245819
Tmean_01	0.837981	0.3942	0.0827233
Tmean_12	0.837752	0.35879	0.107633
Mean_Temperature_of_Coldest_Quarter	0.829358	0.383681	0.125054
Tmean_08	0.822069	-0.516758	0.107931
Tmean_06	0.812419	-0.537381	0.103131
Mean_Temperature_of_Wettest_Quarter	0.77556	-0.524304	-0.0546856
Tmean_07	0.762227	-0.596089	0.152835
Mean_Temperature_of_Driest_Quarter	0.743563	0.312924	-0.153145
Longitude	-0.725198	-0.408323	0.432492
Frost_Free_Period	0.695923	0.109608	-0.537679
Density_of_Population	0.515573	0.37443	-0.109832
Surface_Species_Number	-0.503439	0.166229	0.43393
Min_Temperature_of_Coldest_Month	0.479737	0.413731	0.29783
Prec_05	-0.00743596	0.766534	0.0104554
Prec_02	0.315811	0.708175	0.0929964
Altitude	-0.6034	0.666787	-0.0436134
Evaporation_of_the_year	-0.49342	-0.657491	0.00442318
Drought_Index	-0.0636048	-0.178095	-0.839522
